# Supplementary material for: The Relationship Between Microbiomes and Selective Regimes in the Sponge Genus Ircinia
Source: Front Microbiol. 2021 Mar 11;12:607289. doi: 10.3389/fmicb.2021.607289 (PMC7990798; doi:10.3389/fmicb.2021.607289)
Supplement: Supplementary file 6 [file Data_Sheet_2.CSV]

	Size	Taxonomy
Otu00001	6147	Bacteria(100);Cyanobacteria(100);Oxyphotobacteria(100);Synechococcales(100);Cyanobiaceae(100);Cyanobiaceae_ge(100);
Otu00002	3783	Bacteria(100);Proteobacteria(100);Gammaproteobacteria(100);KI89A_clade(91);KI89A_clade_fa(91);KI89A_clade_ge(91);
Otu00003	2982	Bacteria(100);Cyanobacteria(100);Oxyphotobacteria(100);Synechococcales(100);Cyanobiaceae(100);Cyanobiaceae_ge(100);
Otu00004	1608	Bacteria(100);Proteobacteria(100);Deltaproteobacteria(100);Deltaproteobacteria_unclassified(60);Deltaproteobacteria_unclassified(60);Deltaproteobacteria_unclassified(60);
Otu00005	2258	Bacteria(100);Proteobacteria(100);Gammaproteobacteria(100);UBA10353_marine_group(98);UBA10353_marine_group_fa(98);UBA10353_marine_group_ge(98);
Otu00006	1726	Bacteria(100);Proteobacteria(100);Gammaproteobacteria(100);Nitrosococcales(100);Nitrosococcaceae(100);AqS1(99);
Otu00007	1657	Bacteria(100);Proteobacteria(100);Alphaproteobacteria(100);SAR11_clade(100);Clade_I(100);Clade_Ia(83);
Otu00008	2144	Bacteria(100);Cyanobacteria(100);Oxyphotobacteria(100);Synechococcales(100);Cyanobiaceae(100);Synechococcus_CC9902(92);
Otu00009	1211	Bacteria(100);Nitrospinae(100);P9X2b3D02(100);P9X2b3D02_or(100);P9X2b3D02_fa(100);P9X2b3D02_ge(100);
Otu00010	1783	Bacteria(100);Acidobacteria(100);Thermoanaerobaculia(100);Thermoanaerobaculales(100);Thermoanaerobaculaceae(100);Subgroup_10(100);
Otu00011	1889	Bacteria(100);Proteobacteria(100);Gammaproteobacteria(100);Steroidobacterales(100);Woeseiaceae(100);JTB255_marine_benthic_group(100);
Otu00012	1367	Bacteria(100);Proteobacteria(100);Alphaproteobacteria(100);Puniceispirillales(100);Puniceispirillales_Incertae_Sedis(100);Constrictibacter(100);
Otu00013	1592	Bacteria(100);Bacteroidetes(100);Rhodothermia(100);Rhodothermales(100);Rhodothermaceae(100);uncultured(100);
Otu00014	1374	Bacteria(100);Proteobacteria(100);Gammaproteobacteria(100);Nitrosococcales(96);Nitrosococcaceae(96);AqS1(55);
Otu00015	926	Bacteria(100);Dadabacteria(100);Dadabacteriia(100);Dadabacteriales(100);Dadabacteriales_fa(100);Dadabacteriales_ge(100);
Otu00016	1453	Bacteria(100);Proteobacteria(100);Gammaproteobacteria(100);SAR86_clade(100);SAR86_clade_fa(100);SAR86_clade_ge(100);
Otu00017	1382	Bacteria(100);Actinobacteria(100);Acidimicrobiia(100);Microtrichales(100);Microtrichaceae(100);Sva0996_marine_group(100);
Otu00018	1029	Bacteria(100);Proteobacteria(100);Gammaproteobacteria(100);Gammaproteobacteria_unclassified(63);Gammaproteobacteria_unclassified(63);Gammaproteobacteria_unclassified(63);
Otu00019	1330	Bacteria(100);Proteobacteria(100);Alphaproteobacteria(100);Rhodobacterales(100);Rhodobacteraceae(100);Rhodobacteraceae_unclassified(95);
Otu00020	954	Bacteria(100);Gemmatimonadetes(100);BD2-11_terrestrial_group(100);BD2-11_terrestrial_group_or(100);BD2-11_terrestrial_group_fa(100);BD2-11_terrestrial_group_ge(100);
Otu00021	860	Bacteria(100);Proteobacteria(100);Gammaproteobacteria(100);JTB23(100);JTB23_fa(100);JTB23_ge(100);
Otu00022	774	Bacteria(100);Proteobacteria(100);Gammaproteobacteria(100);Gammaproteobacteria_unclassified(100);Gammaproteobacteria_unclassified(100);Gammaproteobacteria_unclassified(100);
Otu00023	728	Bacteria(100);Proteobacteria(100);Alphaproteobacteria(100);Rhodospirillales(100);Magnetospiraceae(100);uncultured(100);
Otu00024	387	Bacteria(100);Chloroflexi(100);TK17(100);TK17_or(100);TK17_fa(100);TK17_ge(100);
Otu00025	1078	Bacteria(100);Acidobacteria(100);Subgroup_9(100);Subgroup_9_or(100);Subgroup_9_fa(100);Subgroup_9_ge(100);
Otu00026	1153	Bacteria(100);PAUC34f(100);PAUC34f_cl(100);PAUC34f_or(100);PAUC34f_fa(100);PAUC34f_ge(100);
Otu00027	575	Bacteria(100);Proteobacteria(100);Alphaproteobacteria(100);Rhodobacterales(100);Rhodobacteraceae(100);Albidovulum(100);
Otu00028	1047	Bacteria(100);Proteobacteria(100);Gammaproteobacteria(100);Steroidobacterales(100);Woeseiaceae(100);JTB255_marine_benthic_group(100);
Otu00029	891	Bacteria(100);Proteobacteria(100);Gammaproteobacteria(100);UBA10353_marine_group(64);UBA10353_marine_group_fa(64);UBA10353_marine_group_ge(64);
Otu00030	862	Bacteria(100);Proteobacteria(100);Gammaproteobacteria(100);Gammaproteobacteria_unclassified(99);Gammaproteobacteria_unclassified(99);Gammaproteobacteria_unclassified(99);
Otu00031	912	Bacteria(100);Proteobacteria(100);Alphaproteobacteria(100);Rhodospirillales(100);AEGEAN-169_marine_group(100);AEGEAN-169_marine_group_ge(100);
Otu00032	1038	Bacteria(100);Proteobacteria(100);Alphaproteobacteria(100);Rhodobacterales(100);Rhodobacteraceae(100);Rhodobacteraceae_unclassified(52);
Otu00033	392	Bacteria(100);Proteobacteria(100);Gammaproteobacteria(100);Gammaproteobacteria_unclassified(70);Gammaproteobacteria_unclassified(70);Gammaproteobacteria_unclassified(70);
Otu00034	915	Bacteria(100);Bacteroidetes(100);Rhodothermia(100);Rhodothermales(100);Rhodothermaceae(100);uncultured(100);
Otu00035	940	Bacteria(100);Proteobacteria(100);Gammaproteobacteria(100);EPR3968-O8a-Bc78(100);EPR3968-O8a-Bc78_fa(100);EPR3968-O8a-Bc78_ge(100);
Otu00036	422	Bacteria(100);Gemmatimonadetes(100);BD2-11_terrestrial_group(100);BD2-11_terrestrial_group_or(100);BD2-11_terrestrial_group_fa(100);BD2-11_terrestrial_group_ge(100);
Otu00037	781	Bacteria(100);Proteobacteria(100);Alphaproteobacteria(100);Rhodobacterales(88);Rhodobacteraceae(88);Albidovulum(83);
Otu00038	608	Bacteria(100);Chloroflexi(100);Anaerolineae(100);SBR1031(100);A4b(100);A4b_ge(100);
Otu00039	850	Bacteria(100);Gemmatimonadetes(100);PAUC43f_marine_benthic_group(100);PAUC43f_marine_benthic_group_or(100);PAUC43f_marine_benthic_group_fa(100);PAUC43f_marine_benthic_group_ge(100);
Otu00040	762	Bacteria(100);PAUC34f(100);PAUC34f_cl(100);PAUC34f_or(100);PAUC34f_fa(100);PAUC34f_ge(100);
Otu00041	548	Bacteria(100);Nitrospirae(100);Nitrospira(100);Nitrospirales(100);Nitrospiraceae(100);Nitrospira(100);
Otu00042	632	Bacteria(100);Proteobacteria(100);Alphaproteobacteria(99);Alphaproteobacteria_unclassified(99);Alphaproteobacteria_unclassified(99);Alphaproteobacteria_unclassified(99);
Otu00043	720	Bacteria(100);Chloroflexi(100);TK17(100);TK17_or(100);TK17_fa(100);TK17_ge(100);
Otu00044	895	Bacteria(100);Proteobacteria(100);Alphaproteobacteria(100);Puniceispirillales(100);SAR116_clade(100);SAR116_clade_unclassified(59);
Otu00045	610	Bacteria(100);Chloroflexi(100);TK17(100);TK17_or(100);TK17_fa(100);TK17_ge(100);
Otu00046	555	Bacteria(100);Proteobacteria(100);Deltaproteobacteria(100);Myxococcales(100);bacteriap25(100);bacteriap25_ge(100);
Otu00047	633	Bacteria(100);Chloroflexi(100);Anaerolineae(100);Caldilineales(100);Caldilineaceae(100);uncultured(100);
Otu00048	793	Bacteria(100);Proteobacteria(100);Alphaproteobacteria(100);SAR11_clade(100);Clade_II(97);Clade_II_ge(97);
Otu00049	440	Archaea(100);Thaumarchaeota(100);Nitrososphaeria(100);Nitrosopumilales(100);Nitrosopumilaceae(100);Candidatus_Nitrosopumilus(92);
Otu00050	806	Bacteria(100);AncK6(100);AncK6_cl(100);AncK6_or(100);AncK6_fa(100);AncK6_ge(100);
Otu00051	607	Bacteria(100);Actinobacteria(100);Acidimicrobiia(100);Actinomarinales(100);Actinomarinaceae(100);Candidatus_Actinomarina(100);
Otu00052	403	Bacteria(100);Actinobacteria(100);Acidimicrobiia(100);Microtrichales(100);Microtrichaceae(100);Sva0996_marine_group(100);
Otu00053	680	Bacteria(100);Proteobacteria(100);Gammaproteobacteria(100);Oceanospirillales(100);Litoricolaceae(100);Litoricola(100);
Otu00054	301	Archaea(100);Thaumarchaeota(100);Nitrososphaeria(100);Nitrosopumilales(100);Nitrosopumilaceae(100);Candidatus_Nitrosopumilus(96);
Otu00055	375	Bacteria(100);Proteobacteria(100);Gammaproteobacteria(100);pItb-vmat-80(99);pItb-vmat-80_fa(99);pItb-vmat-80_ge(99);
Otu00056	458	Bacteria(100);Proteobacteria(100);Gammaproteobacteria(100);Oceanospirillales(100);Nitrincolaceae(100);Marinobacterium(100);
Otu00057	582	Bacteria(100);Bacteroidetes(100);Bacteroidia(100);Flavobacteriales(100);Flavobacteriaceae(100);NS5_marine_group(100);
Otu00058	542	Bacteria(100);Bacteroidetes(100);Bacteroidia(100);Flavobacteriales(100);Flavobacteriaceae(100);NS4_marine_group(98);
Otu00059	380	Bacteria(100);Proteobacteria(100);Proteobacteria_unclassified(69);Proteobacteria_unclassified(69);Proteobacteria_unclassified(69);Proteobacteria_unclassified(69);
Otu00060	370	Bacteria(100);Proteobacteria(100);Gammaproteobacteria(100);Gammaproteobacteria_unclassified(85);Gammaproteobacteria_unclassified(85);Gammaproteobacteria_unclassified(85);
Otu00061	333	Bacteria(100);Proteobacteria(100);Proteobacteria_unclassified(100);Proteobacteria_unclassified(100);Proteobacteria_unclassified(100);Proteobacteria_unclassified(100);
Otu00062	491	Bacteria(100);Proteobacteria(100);Alphaproteobacteria(100);Alphaproteobacteria_unclassified(79);Alphaproteobacteria_unclassified(79);Alphaproteobacteria_unclassified(79);
Otu00063	353	Bacteria(100);Gemmatimonadetes(100);BD2-11_terrestrial_group(100);BD2-11_terrestrial_group_or(100);BD2-11_terrestrial_group_fa(100);BD2-11_terrestrial_group_ge(100);
Otu00064	449	Bacteria(100);Proteobacteria(100);Alphaproteobacteria(100);Alphaproteobacteria_unclassified(100);Alphaproteobacteria_unclassified(100);Alphaproteobacteria_unclassified(100);
Otu00065	402	Bacteria(100);Bacteroidetes(100);Bacteroidia(100);Flavobacteriales(100);Cryomorphaceae(100);uncultured(100);
Otu00066	421	Bacteria(100);Actinobacteria(100);Acidimicrobiia(100);Microtrichales(98);Microtrichaceae(98);Sva0996_marine_group(98);
Otu00067	490	Bacteria(100);Proteobacteria(100);Alphaproteobacteria(100);Puniceispirillales(100);SAR116_clade(100);SAR116_clade_ge(100);
Otu00068	280	Bacteria(100);Proteobacteria(100);Gammaproteobacteria(100);KI89A_clade(54);KI89A_clade_fa(54);KI89A_clade_ge(54);
Otu00069	508	Bacteria(100);Proteobacteria(100);Gammaproteobacteria(100);Cellvibrionales(100);Halieaceae(100);OM60(NOR5)_clade(97);
Otu00070	418	Bacteria(100);Proteobacteria(100);Gammaproteobacteria(100);EPR3968-O8a-Bc78(100);EPR3968-O8a-Bc78_fa(100);EPR3968-O8a-Bc78_ge(100);
Otu00071	525	Bacteria(100);Proteobacteria(100);Alphaproteobacteria(100);Sneathiellales(77);Sneathiellaceae(77);AT-s3-44(76);
Otu00072	431	Bacteria(100);PAUC34f(100);PAUC34f_cl(100);PAUC34f_or(100);PAUC34f_fa(100);PAUC34f_ge(100);
Otu00073	304	Bacteria(100);Proteobacteria(100);Gammaproteobacteria(100);JTB23(100);JTB23_fa(100);JTB23_ge(100);
Otu00074	332	Archaea(100);Thaumarchaeota(100);Nitrososphaeria(100);Nitrosopumilales(100);Nitrosopumilaceae(100);Candidatus_Nitrosopumilus(65);
Otu00075	383	Bacteria(100);Proteobacteria(100);Gammaproteobacteria(100);SAR86_clade(100);SAR86_clade_fa(100);SAR86_clade_ge(100);
Otu00076	332	Archaea(100);Thaumarchaeota(100);Nitrososphaeria(100);Nitrosopumilales(100);Nitrosopumilaceae(100);Nitrosopumilaceae_unclassified(100);
Otu00077	422	Bacteria(100);Chloroflexi(100);Dehalococcoidia(100);SAR202_clade(100);SAR202_clade_fa(100);SAR202_clade_ge(100);
Otu00078	342	Bacteria(100);Proteobacteria(100);Gammaproteobacteria(100);KI89A_clade(100);KI89A_clade_fa(100);KI89A_clade_ge(100);
Otu00079	248	Bacteria(100);Proteobacteria(100);Gammaproteobacteria(100);Nitrosococcales(100);Nitrosococcaceae(100);FS142-36B-02(100);
Otu00080	450	Bacteria(100);Proteobacteria(100);Gammaproteobacteria(100);Cellvibrionales(100);Halieaceae(100);OM60(NOR5)_clade(59);
Otu00081	453	Bacteria(100);Proteobacteria(100);Alphaproteobacteria(100);Puniceispirillales(100);EF100-94H03(100);EF100-94H03_ge(100);
Otu00082	178	Bacteria(100);Actinobacteria(100);Acidimicrobiia(100);Microtrichales(98);Microtrichaceae(97);Sva0996_marine_group(96);
Otu00083	272	Bacteria(100);Proteobacteria(100);Gammaproteobacteria(100);SAR86_clade(100);SAR86_clade_fa(100);SAR86_clade_ge(100);
Otu00084	359	Bacteria(100);Proteobacteria(100);Alphaproteobacteria(100);Alphaproteobacteria_unclassified(60);Alphaproteobacteria_unclassified(60);Alphaproteobacteria_unclassified(60);
Otu00085	293	Bacteria(100);Deinococcus-Thermus(100);Deinococci(100);Thermales(100);Thermaceae(100);Meiothermus(100);
Otu00086	263	Bacteria(100);Proteobacteria(100);Gammaproteobacteria(100);Gammaproteobacteria_unclassified(100);Gammaproteobacteria_unclassified(100);Gammaproteobacteria_unclassified(100);
Otu00087	374	Bacteria(100);Proteobacteria(100);Alphaproteobacteria(100);Puniceispirillales(100);SAR116_clade(100);SAR116_clade_ge(100);
Otu00088	237	Bacteria(100);Proteobacteria(100);Alphaproteobacteria(100);Alphaproteobacteria_unclassified(100);Alphaproteobacteria_unclassified(100);Alphaproteobacteria_unclassified(100);
Otu00089	113	Bacteria(100);Gemmatimonadetes(100);BD2-11_terrestrial_group(100);BD2-11_terrestrial_group_or(100);BD2-11_terrestrial_group_fa(100);BD2-11_terrestrial_group_ge(100);
Otu00090	338	Bacteria(100);Chloroflexi(100);TK17(100);TK17_or(100);TK17_fa(100);TK17_ge(100);
Otu00091	207	Archaea(100);Thaumarchaeota(100);Nitrososphaeria(100);Nitrosopumilales(100);Nitrosopumilaceae(100);Nitrosopumilaceae_unclassified(100);
Otu00092	278	Bacteria(100);Chloroflexi(100);TK30(100);TK30_or(100);TK30_fa(100);TK30_ge(100);
Otu00093	151	Bacteria(100);Chloroflexi(100);Anaerolineae(100);SBR1031(100);A4b(100);A4b_ge(100);
Otu00094	329	Bacteria(100);Bacteroidetes(100);Bacteroidia(100);Flavobacteriales(100);Flavobacteriaceae(100);Flavobacteriaceae_unclassified(96);
Otu00095	125	Bacteria(100);Actinobacteria(100);Acidimicrobiia(100);Microtrichales(100);Microtrichaceae(100);Sva0996_marine_group(100);
Otu00096	218	Bacteria(100);Chloroflexi(100);Dehalococcoidia(100);SAR202_clade(100);SAR202_clade_fa(100);SAR202_clade_ge(100);
Otu00098	330	Bacteria(100);Proteobacteria(100);Alphaproteobacteria(100);SAR11_clade(100);Clade_III(100);Clade_III_ge(100);
Otu00099	251	Bacteria(100);Proteobacteria(100);Gammaproteobacteria(100);SAR86_clade(100);SAR86_clade_fa(100);SAR86_clade_ge(100);
Otu00100	230	Bacteria(100);Proteobacteria(100);Alphaproteobacteria(100);Rhodobacterales(100);Rhodobacteraceae(100);Albidovulum(98);
Otu00101	326	Bacteria(100);Proteobacteria(100);Alphaproteobacteria(100);Rickettsiales(100);S25-593(100);S25-593_ge(100);
Otu00102	169	Bacteria(100);Bacteria_unclassified(100);Bacteria_unclassified(100);Bacteria_unclassified(100);Bacteria_unclassified(100);Bacteria_unclassified(100);
Otu00103	208	Bacteria(100);Proteobacteria(100);Alphaproteobacteria(100);Rhodobacterales(100);Rhodobacteraceae(100);Albidovulum(100);
Otu00104	140	Bacteria(100);Chloroflexi(100);TK17(100);TK17_or(100);TK17_fa(100);TK17_ge(100);
Otu00105	319	Bacteria(100);Bacteroidetes(100);Bacteroidia(100);Flavobacteriales(100);Flavobacteriaceae(100);NS4_marine_group(100);
Otu00106	110	Bacteria(100);Chloroflexi(100);Dehalococcoidia(100);SAR202_clade(100);SAR202_clade_fa(100);SAR202_clade_ge(100);
Otu00107	215	Bacteria(100);Bacteroidetes(100);Bacteroidia(100);Flavobacteriales(100);Flavobacteriaceae(100);uncultured(94);
Otu00108	174	Bacteria(100);Proteobacteria(100);Gammaproteobacteria(100);Oceanospirillales(100);Nitrincolaceae(100);Marinobacterium(100);
Otu00109	225	Bacteria(100);Proteobacteria(100);Alphaproteobacteria(100);Rhodobacterales(100);Rhodobacteraceae(100);Rhodobacteraceae_unclassified(98);
Otu00110	181	Bacteria(100);Proteobacteria(100);Deltaproteobacteria(100);Myxococcales(100);bacteriap25(100);bacteriap25_ge(100);
Otu00111	185	Bacteria(100);Gemmatimonadetes(100);BD2-11_terrestrial_group(100);BD2-11_terrestrial_group_or(100);BD2-11_terrestrial_group_fa(100);BD2-11_terrestrial_group_ge(100);
Otu00112	154	Bacteria(100);Bacteria_unclassified(100);Bacteria_unclassified(100);Bacteria_unclassified(100);Bacteria_unclassified(100);Bacteria_unclassified(100);
Otu00113	188	Bacteria(100);Gemmatimonadetes(100);BD2-11_terrestrial_group(100);BD2-11_terrestrial_group_or(100);BD2-11_terrestrial_group_fa(100);BD2-11_terrestrial_group_ge(100);
Otu00114	197	Bacteria(100);Chloroflexi(100);Dehalococcoidia(100);SAR202_clade(100);SAR202_clade_fa(100);SAR202_clade_ge(100);
Otu00115	200	Bacteria(100);Acidobacteria(95);Subgroup_5(59);Subgroup_5_or(59);Subgroup_5_fa(59);Subgroup_5_ge(59);
Otu00117	301	Bacteria(100);Proteobacteria(100);Deltaproteobacteria(100);SAR324_clade(Marine_group_B)(100);SAR324_clade(Marine_group_B)_fa(100);SAR324_clade(Marine_group_B)_ge(100);
Otu00118	336	Bacteria(100);Bacteria_unclassified(71);Bacteria_unclassified(71);Bacteria_unclassified(71);Bacteria_unclassified(71);Bacteria_unclassified(71);
Otu00119	348	Bacteria(100);Proteobacteria(100);Alphaproteobacteria(100);Puniceispirillales(100);SAR116_clade(100);Candidatus_Puniceispirillum(92);
Otu00120	226	Bacteria(100);Proteobacteria(100);Alphaproteobacteria(100);Puniceispirillales(100);SAR116_clade(100);SAR116_clade_ge(100);
Otu00121	209	Bacteria(100);Proteobacteria(100);Alphaproteobacteria(100);Puniceispirillales(100);SAR116_clade(100);SAR116_clade_ge(100);
Otu00122	180	Bacteria(100);Bacteroidetes(100);Bacteroidia(100);Flavobacteriales(100);Flavobacteriaceae(100);NS2b_marine_group(98);
Otu00123	308	Bacteria(100);Bacteroidetes(100);Bacteroidia(100);Flavobacteriales(100);Flavobacteriaceae(100);NS5_marine_group(100);
Otu00124	185	Bacteria(100);Proteobacteria(100);Gammaproteobacteria(100);KI89A_clade(64);KI89A_clade_fa(64);KI89A_clade_ge(64);
Otu00125	206	Bacteria(100);Proteobacteria(100);Deltaproteobacteria(100);Myxococcales(100);bacteriap25(100);bacteriap25_ge(100);
Otu00126	98	Bacteria(100);Proteobacteria(100);Gammaproteobacteria(100);Gammaproteobacteria_unclassified(100);Gammaproteobacteria_unclassified(100);Gammaproteobacteria_unclassified(100);
Otu00127	129	Bacteria(100);Proteobacteria(100);Gammaproteobacteria(100);Oceanospirillales(100);Alcanivoracaceae(100);Alcanivorax(100);
Otu00128	314	Bacteria(100);Proteobacteria(100);Gammaproteobacteria(100);Oceanospirillales(100);Endozoicomonadaceae(100);Endozoicomonas(100);
Otu00129	161	Bacteria(100);Chloroflexi(100);Anaerolineae(100);SBR1031(100);A4b(100);A4b_ge(100);
Otu00130	179	Bacteria(100);Gemmatimonadetes(100);BD2-11_terrestrial_group(100);BD2-11_terrestrial_group_or(100);BD2-11_terrestrial_group_fa(100);BD2-11_terrestrial_group_ge(100);
Otu00131	146	Bacteria(100);Proteobacteria(100);Alphaproteobacteria(100);Thalassobaculales(100);Nisaeaceae(100);OM75_clade(100);
Otu00132	272	Bacteria(100);Proteobacteria(100);Gammaproteobacteria(100);Oceanospirillales(100);Endozoicomonadaceae(100);Endozoicomonas(100);
Otu00133	103	Bacteria(100);Gemmatimonadetes(100);BD2-11_terrestrial_group(100);BD2-11_terrestrial_group_or(100);BD2-11_terrestrial_group_fa(100);BD2-11_terrestrial_group_ge(100);
Otu00134	196	Bacteria(100);Acidobacteria(100);Subgroup_6(100);Subgroup_6_or(100);Subgroup_6_fa(100);Subgroup_6_ge(100);
Otu00135	146	Bacteria(100);Proteobacteria(100);Gammaproteobacteria(100);OM182_clade(100);OM182_clade_fa(100);OM182_clade_ge(100);
Otu00136	205	Bacteria(100);Bacteroidetes(100);Bacteroidia(100);Sphingobacteriales(100);NS11-12_marine_group(100);NS11-12_marine_group_ge(100);
Otu00137	155	Bacteria(100);Chloroflexi(99);Dehalococcoidia(99);SAR202_clade(99);SAR202_clade_fa(99);SAR202_clade_ge(99);
Otu00138	138	Bacteria(100);Proteobacteria(100);Gammaproteobacteria(100);Alteromonadales(100);Marinobacteraceae(100);Marinobacter(100);
Otu00139	115	Bacteria(100);Proteobacteria(100);Gammaproteobacteria(100);KI89A_clade(100);KI89A_clade_fa(100);KI89A_clade_ge(100);
Otu00140	123	Bacteria(100);Chloroflexi(100);Dehalococcoidia(100);SAR202_clade(100);SAR202_clade_fa(100);SAR202_clade_ge(100);
Otu00141	123	Bacteria(100);Epsilonbacteraeota(100);Campylobacteria(100);Campylobacterales(100);Arcobacteraceae(100);Arcobacter(100);
Otu00142	173	Bacteria(100);Actinobacteria(100);Acidimicrobiia(100);Microtrichales(100);Microtrichaceae(100);Sva0996_marine_group(100);
Otu00143	179	Bacteria(100);Proteobacteria(100);Alphaproteobacteria(100);Puniceispirillales(100);SAR116_clade(100);SAR116_clade_ge(100);
Otu00144	175	Bacteria(100);Proteobacteria(100);Gammaproteobacteria(99);Gammaproteobacteria_unclassified(98);Gammaproteobacteria_unclassified(98);Gammaproteobacteria_unclassified(98);
Otu00147	191	Bacteria(100);Bacteroidetes(100);Rhodothermia(100);Balneolales(100);Balneolaceae(100);Balneola(100);
Otu00149	136	Bacteria(100);Proteobacteria(100);Gammaproteobacteria(100);pItb-vmat-80(100);pItb-vmat-80_fa(100);pItb-vmat-80_ge(100);
Otu00150	150	Bacteria(100);Bacteroidetes(100);Bacteroidia(100);Flavobacteriales(100);Flavobacteriaceae(100);NS5_marine_group(100);
Otu00151	168	Bacteria(100);Cyanobacteria(100);Oxyphotobacteria(100);Synechococcales(100);Cyanobiaceae(100);Cyanobium_PCC-6307(98);
Otu00152	163	Bacteria(100);Proteobacteria(100);Gammaproteobacteria(100);SAR86_clade(93);SAR86_clade_fa(93);SAR86_clade_ge(93);
Otu00153	121	Bacteria(100);Chloroflexi(100);Dehalococcoidia(100);S085(100);S085_fa(100);S085_ge(100);
Otu00154	124	Bacteria(100);Proteobacteria(100);Alphaproteobacteria(100);Rhodobacterales(100);Rhodobacteraceae(100);Rhodobacteraceae_unclassified(100);
Otu00155	127	Bacteria(100);Actinobacteria(100);Acidimicrobiia(100);Microtrichales(100);Microtrichaceae(100);Sva0996_marine_group(100);
Otu00156	245	Bacteria(100);Proteobacteria(100);Gammaproteobacteria(100);Vibrionales(100);Vibrionaceae(100);Vibrionaceae_unclassified(61);
Otu00157	118	Bacteria(100);Proteobacteria(100);Gammaproteobacteria(100);Cellvibrionales(100);Halieaceae(100);Halieaceae_unclassified(100);
Otu00158	111	Bacteria(100);Chloroflexi(100);TK17(100);TK17_or(100);TK17_fa(100);TK17_ge(100);
Otu00159	152	Bacteria(100);Chloroflexi(100);JG30-KF-CM66(100);JG30-KF-CM66_or(100);JG30-KF-CM66_fa(100);JG30-KF-CM66_ge(100);
Otu00160	145	Bacteria(100);Proteobacteria(100);Gammaproteobacteria(100);pItb-vmat-80(100);pItb-vmat-80_fa(100);pItb-vmat-80_ge(100);
Otu00161	129	Bacteria(100);Acidobacteria(100);Acidobacteriia(100);Solibacterales(100);Solibacteraceae_(Subgroup_3)(100);PAUC26f(100);
Otu00162	212	Bacteria(100);Bacteroidetes(100);Bacteroidia(100);Flavobacteriales(100);Flavobacteriaceae(100);Flavobacteriaceae_unclassified(100);
Otu00163	143	Bacteria(100);Acidobacteria(100);Subgroup_6(100);Subgroup_6_or(100);Subgroup_6_fa(100);Subgroup_6_ge(100);
Otu00164	127	Bacteria(100);Proteobacteria(100);Gammaproteobacteria(100);Gammaproteobacteria_unclassified(82);Gammaproteobacteria_unclassified(82);Gammaproteobacteria_unclassified(82);
Otu00165	128	Bacteria(100);Proteobacteria(100);Alphaproteobacteria(100);Alphaproteobacteria_unclassified(75);Alphaproteobacteria_unclassified(75);Alphaproteobacteria_unclassified(75);
Otu00166	164	Bacteria(100);Proteobacteria(100);Alphaproteobacteria(100);Rhodobacterales(100);Rhodobacteraceae(100);Rhodobacteraceae_unclassified(72);
Otu00167	181	Bacteria(100);Proteobacteria(100);Gammaproteobacteria(100);Betaproteobacteriales(100);Methylophilaceae(100);uncultured(68);
Otu00168	120	Bacteria(100);Proteobacteria(100);Gammaproteobacteria(100);Oceanospirillales(100);Pseudohongiellaceae(100);Pseudohongiella(100);
Otu00169	66	Bacteria(100);Gemmatimonadetes(100);BD2-11_terrestrial_group(100);BD2-11_terrestrial_group_or(100);BD2-11_terrestrial_group_fa(100);BD2-11_terrestrial_group_ge(100);
Otu00170	156	Bacteria(100);Acidobacteria(97);Subgroup_6(92);Subgroup_6_or(92);Subgroup_6_fa(92);Subgroup_6_ge(92);
Otu00171	87	Archaea(100);Thaumarchaeota(100);Nitrososphaeria(100);Nitrosopumilales(100);Nitrosopumilaceae(100);Candidatus_Nitrosotenuis(100);
Otu00172	173	Bacteria(100);Proteobacteria(100);Alphaproteobacteria(100);Alphaproteobacteria_unclassified(100);Alphaproteobacteria_unclassified(100);Alphaproteobacteria_unclassified(100);
Otu00173	199	Bacteria(100);Proteobacteria(100);Gammaproteobacteria(100);Betaproteobacteriales(100);Burkholderiaceae(100);MWH-UniP1_aquatic_group(100);
Otu00174	179	Bacteria(100);Entotheonellaeota(100);Entotheonellia(100);Entotheonellales(100);Entotheonellaceae(100);Entotheonellaceae_ge(100);
Otu00175	117	Bacteria(100);Actinobacteria(100);Acidimicrobiia(100);Microtrichales(100);Microtrichaceae(100);Sva0996_marine_group(100);
Otu00176	117	Bacteria(100);Actinobacteria(100);Acidimicrobiia(100);Microtrichales(100);Microtrichaceae(100);Sva0996_marine_group(100);
Otu00177	191	Bacteria(100);Bacteroidetes(100);Bacteroidia(100);Flavobacteriales(100);Cryomorphaceae(100);uncultured(100);
Otu00178	152	Bacteria(100);Bacteria_unclassified(99);Bacteria_unclassified(99);Bacteria_unclassified(99);Bacteria_unclassified(99);Bacteria_unclassified(99);
Otu00179	109	Bacteria(100);Actinobacteria(100);Acidimicrobiia(100);Microtrichales(99);Microtrichaceae(97);Sva0996_marine_group(97);
Otu00180	158	Bacteria(100);Acidobacteria(100);Subgroup_6(100);Subgroup_6_or(100);Subgroup_6_fa(100);Subgroup_6_ge(100);
Otu00182	129	Bacteria(100);Bacteroidetes(100);Bacteroidia(100);Flavobacteriales(100);Cryomorphaceae(100);uncultured(100);
Otu00183	106	Bacteria(100);Proteobacteria(100);Gammaproteobacteria(100);Nitrosococcales(100);Nitrosococcaceae(100);FS142-36B-02(100);
Otu00184	120	Bacteria(100);Proteobacteria(100);Gammaproteobacteria(100);SAR86_clade(100);SAR86_clade_fa(100);SAR86_clade_ge(100);
Otu00185	102	Bacteria(100);Proteobacteria(100);Gammaproteobacteria(100);Thiomicrospirales(100);Thioglobaceae(100);Thioglobaceae_unclassified(53);
Otu00186	171	Bacteria(100);Marinimicrobia_(SAR406_clade)(100);Marinimicrobia_(SAR406_clade)_cl(100);Marinimicrobia_(SAR406_clade)_or(100);Marinimicrobia_(SAR406_clade)_fa(100);Marinimicrobia_(SAR406_clade)_ge(100);
Otu00187	97	Bacteria(100);Acidobacteria(100);Subgroup_6(100);Subgroup_6_or(72);Subgroup_6_fa(72);Subgroup_6_ge(72);
Otu00188	158	Bacteria(100);Proteobacteria(100);Alphaproteobacteria(100);Caulobacterales(100);Hyphomonadaceae(100);Oceanicaulis(100);
Otu00189	100	Bacteria(100);Spirochaetes(100);Spirochaetia(100);Spirochaetales(100);Spirochaetaceae(100);Spirochaeta_2(100);
Otu00190	97	Bacteria(100);Proteobacteria(100);Gammaproteobacteria(100);Gammaproteobacteria_unclassified(100);Gammaproteobacteria_unclassified(100);Gammaproteobacteria_unclassified(100);
Otu00191	130	Bacteria(100);Proteobacteria(100);Alphaproteobacteria(100);Rhodobacterales(100);Rhodobacteraceae(100);Rhodobacteraceae_unclassified(100);
Otu00192	88	Bacteria(100);Chloroflexi(100);Anaerolineae(100);Caldilineales(100);Caldilineaceae(100);uncultured(100);
Otu00193	120	Bacteria(100);Proteobacteria(100);Gammaproteobacteria(100);Gammaproteobacteria_unclassified(58);Gammaproteobacteria_unclassified(58);Gammaproteobacteria_unclassified(58);
Otu00194	146	Bacteria(100);Gemmatimonadetes(100);BD2-11_terrestrial_group(100);BD2-11_terrestrial_group_or(100);BD2-11_terrestrial_group_fa(100);BD2-11_terrestrial_group_ge(100);
Otu00195	66	Bacteria(100);Proteobacteria(100);Gammaproteobacteria(100);Gammaproteobacteria_unclassified(81);Gammaproteobacteria_unclassified(81);Gammaproteobacteria_unclassified(81);
Otu00196	81	Bacteria(100);Proteobacteria(100);Alphaproteobacteria(100);Rickettsiales(100);S25-593(100);S25-593_ge(100);
Otu00197	111	Bacteria(100);Cyanobacteria(100);Oxyphotobacteria(100);Synechococcales(100);Cyanobiaceae(100);Cyanobium_PCC-6307(91);
Otu00198	111	Bacteria(100);Chloroflexi(100);Dehalococcoidia(100);SAR202_clade(100);SAR202_clade_fa(100);SAR202_clade_ge(100);
Otu00199	134	Bacteria(100);Entotheonellaeota(100);Entotheonellia(100);Entotheonellales(100);Entotheonellaceae(100);Entotheonellaceae_ge(100);
Otu00200	115	Bacteria(100);Actinobacteria(100);Acidimicrobiia(100);Microtrichales(100);Microtrichaceae(100);Sva0996_marine_group(100);
Otu00202	55	Bacteria(100);Proteobacteria(100);Gammaproteobacteria(100);Betaproteobacteriales(100);TRA3-20(99);TRA3-20_ge(99);
Otu00203	72	Bacteria(100);Proteobacteria(100);Gammaproteobacteria(100);Oceanospirillales(100);Nitrincolaceae(100);Marinobacterium(100);
Otu00204	123	Bacteria(100);Proteobacteria(100);Alphaproteobacteria(100);Puniceispirillales(100);Puniceispirillales_Incertae_Sedis(100);Constrictibacter(100);
Otu00205	95	Bacteria(100);Proteobacteria(100);Gammaproteobacteria(100);Gammaproteobacteria_unclassified(71);Gammaproteobacteria_unclassified(71);Gammaproteobacteria_unclassified(71);
Otu00206	49	Bacteria(100);Chloroflexi(100);Anaerolineae(100);SBR1031(100);A4b(100);A4b_ge(100);
Otu00207	85	Bacteria(100);Chloroflexi(100);Dehalococcoidia(100);SAR202_clade(100);SAR202_clade_fa(100);SAR202_clade_ge(100);
Otu00208	72	Bacteria(100);Bacteroidetes(100);Bacteroidia(100);Flavobacteriales(100);NS9_marine_group(100);NS9_marine_group_ge(100);
Otu00209	96	Bacteria(100);Chloroflexi(100);Anaerolineae(100);SBR1031(100);A4b(100);A4b_ge(100);
Otu00210	140	Bacteria(100);Acidobacteria(100);Acidobacteriia(100);Solibacterales(100);Solibacteraceae_(Subgroup_3)(100);PAUC26f(100);
Otu00211	71	Bacteria(100);Bacteria_unclassified(99);Bacteria_unclassified(99);Bacteria_unclassified(99);Bacteria_unclassified(99);Bacteria_unclassified(99);
Otu00212	99	Bacteria(100);Proteobacteria(100);Gammaproteobacteria(100);KI89A_clade(100);KI89A_clade_fa(100);KI89A_clade_ge(100);
Otu00213	97	Bacteria(100);Chloroflexi(100);Anaerolineae(100);SBR1031(100);A4b(100);A4b_ge(100);
Otu00214	89	Bacteria(100);Acidobacteria(100);Subgroup_11(100);Subgroup_11_or(100);Subgroup_11_fa(100);Subgroup_11_ge(100);
Otu00215	94	Bacteria(100);Proteobacteria(100);Deltaproteobacteria(100);SAR324_clade(Marine_group_B)(100);SAR324_clade(Marine_group_B)_fa(100);SAR324_clade(Marine_group_B)_ge(100);
Otu00216	77	Bacteria(100);Proteobacteria(100);Alphaproteobacteria(100);Parvibaculales(100);Parvibaculaceae(100);uncultured(100);
Otu00217	132	Bacteria(100);Proteobacteria(100);Alphaproteobacteria(100);Rhodospirillales(100);AEGEAN-169_marine_group(100);AEGEAN-169_marine_group_ge(100);
Otu00218	139	Bacteria(100);Proteobacteria(100);Gammaproteobacteria(100);Ectothiorhodospirales(100);Ectothiorhodospiraceae(100);uncultured(100);
Otu00219	86	Bacteria(100);Proteobacteria(100);Alphaproteobacteria(100);Puniceispirillales(100);SAR116_clade(100);SAR116_clade_ge(100);
Otu00220	84	Bacteria(100);Proteobacteria(100);Gammaproteobacteria(100);Gammaproteobacteria_unclassified(100);Gammaproteobacteria_unclassified(100);Gammaproteobacteria_unclassified(100);
Otu00221	54	Bacteria(100);Chloroflexi(100);TK17(100);TK17_or(100);TK17_fa(100);TK17_ge(100);
Otu00222	59	Bacteria(100);Spirochaetes(100);Spirochaetia(100);Spirochaetales(100);Spirochaetaceae(100);Spirochaeta_2(100);
Otu00223	105	Bacteria(100);Proteobacteria(100);Gammaproteobacteria(100);EPR3968-O8a-Bc78(100);EPR3968-O8a-Bc78_fa(100);EPR3968-O8a-Bc78_ge(100);
Otu00224	100	Bacteria(100);Proteobacteria(100);Alphaproteobacteria(100);Sphingomonadales(100);Sphingomonadaceae(100);Erythrobacter(97);
Otu00225	64	Bacteria(100);Proteobacteria(100);Gammaproteobacteria(100);KI89A_clade(82);KI89A_clade_fa(82);KI89A_clade_ge(82);
Otu00226	69	Bacteria(100);Chloroflexi(100);Anaerolineae(100);SBR1031(100);A4b(100);A4b_ge(100);
Otu00227	77	Bacteria(100);Proteobacteria(100);Alphaproteobacteria(100);Alphaproteobacteria_unclassified(100);Alphaproteobacteria_unclassified(100);Alphaproteobacteria_unclassified(100);
Otu00228	63	Bacteria(100);Spirochaetes(100);Spirochaetia(100);Spirochaetales(100);Spirochaetaceae(100);Spirochaeta_2(100);
Otu00229	74	Bacteria(100);Marinimicrobia_(SAR406_clade)(100);Marinimicrobia_(SAR406_clade)_cl(100);Marinimicrobia_(SAR406_clade)_or(100);Marinimicrobia_(SAR406_clade)_fa(100);Marinimicrobia_(SAR406_clade)_ge(100);
Otu00230	78	Bacteria(100);Proteobacteria(100);Gammaproteobacteria(100);KI89A_clade(98);KI89A_clade_fa(98);KI89A_clade_ge(98);
Otu00231	92	Bacteria(100);Proteobacteria(100);Gammaproteobacteria(100);Betaproteobacteriales(100);Methylophilaceae(84);Methylophilaceae_unclassified(84);
Otu00232	82	Bacteria(100);Proteobacteria(100);Gammaproteobacteria(100);Alteromonadales(100);Marinobacteraceae(100);Marinobacter(100);
Otu00233	126	Bacteria(100);Proteobacteria(100);Gammaproteobacteria(100);Alteromonadales(100);Alteromonadaceae(100);Alteromonadaceae_unclassified(81);
Otu00234	58	Bacteria(100);Proteobacteria(100);Alphaproteobacteria(100);Rhodobacterales(100);Rhodobacteraceae(100);Rhodobacteraceae_unclassified(95);
Otu00235	59	Bacteria(100);Proteobacteria(100);Gammaproteobacteria(100);Betaproteobacteriales(100);Nitrosomonadaceae(100);mle1-7(99);
Otu00236	72	Bacteria(100);Proteobacteria(100);Alphaproteobacteria(100);Puniceispirillales(100);SAR116_clade(100);SAR116_clade_ge(100);
Otu00237	84	Bacteria(100);Proteobacteria(100);Alphaproteobacteria(100);Rhodobacterales(87);Rhodobacteraceae(87);Rhodobacteraceae_unclassified(73);
Otu00238	66	Bacteria(100);Proteobacteria(100);Gammaproteobacteria(100);KI89A_clade(85);KI89A_clade_fa(85);KI89A_clade_ge(85);
Otu00239	96	Bacteria(100);Proteobacteria(100);Alphaproteobacteria(100);uncultured(100);uncultured_fa(100);uncultured_ge(100);
Otu00240	64	Bacteria(100);Cyanobacteria(100);Oxyphotobacteria(100);Chloroplast(100);Chloroplast_fa(100);Chloroplast_ge(100);
Otu00242	84	Bacteria(100);Acidobacteria(100);Subgroup_9(100);Subgroup_9_or(100);Subgroup_9_fa(100);Subgroup_9_ge(100);
Otu00243	77	Bacteria(100);Chloroflexi(100);TK17(100);TK17_or(100);TK17_fa(100);TK17_ge(100);
Otu00244	23	Bacteria(100);Deinococcus-Thermus(100);Deinococci(100);Deinococcales(100);Trueperaceae(100);Truepera(100);
Otu00245	71	Bacteria(100);Chloroflexi(100);Anaerolineae(100);SBR1031(100);A4b(100);A4b_ge(100);
Otu00246	41	Bacteria(100);Proteobacteria(100);Gammaproteobacteria(100);Betaproteobacteriales(100);Rhodocyclaceae(100);Rhodocyclaceae_unclassified(96);
Otu00247	53	Bacteria(100);Entotheonellaeota(100);Entotheonellia(100);Entotheonellales(100);Entotheonellaceae(100);Entotheonellaceae_ge(100);
Otu00248	69	Bacteria(100);PAUC34f(100);PAUC34f_cl(100);PAUC34f_or(100);PAUC34f_fa(100);PAUC34f_ge(100);
Otu00249	71	Bacteria(100);Gemmatimonadetes(100);BD2-11_terrestrial_group(100);BD2-11_terrestrial_group_or(100);BD2-11_terrestrial_group_fa(100);BD2-11_terrestrial_group_ge(100);
Otu00250	49	Bacteria(100);Gemmatimonadetes(100);BD2-11_terrestrial_group(100);BD2-11_terrestrial_group_or(100);BD2-11_terrestrial_group_fa(100);BD2-11_terrestrial_group_ge(100);
Otu00251	78	Bacteria(100);Proteobacteria(100);Alphaproteobacteria(100);Alphaproteobacteria_unclassified(89);Alphaproteobacteria_unclassified(89);Alphaproteobacteria_unclassified(89);
Otu00252	56	Bacteria(100);Proteobacteria(100);Gammaproteobacteria(100);Gammaproteobacteria_unclassified(100);Gammaproteobacteria_unclassified(100);Gammaproteobacteria_unclassified(100);
Otu00253	69	Bacteria(100);Proteobacteria(100);Alphaproteobacteria(100);SAR11_clade(100);Clade_I(100);Clade_Ib(96);
Otu00254	85	Bacteria(100);Proteobacteria(100);Gammaproteobacteria(100);Gammaproteobacteria_unclassified(92);Gammaproteobacteria_unclassified(92);Gammaproteobacteria_unclassified(92);
Otu00255	89	Bacteria(100);Marinimicrobia_(SAR406_clade)(100);Marinimicrobia_(SAR406_clade)_cl(100);Marinimicrobia_(SAR406_clade)_or(100);Marinimicrobia_(SAR406_clade)_fa(100);Marinimicrobia_(SAR406_clade)_ge(100);
Otu00256	67	Bacteria(100);Proteobacteria(100);Gammaproteobacteria(100);SAR86_clade(100);SAR86_clade_fa(100);SAR86_clade_ge(100);
Otu00258	64	Bacteria(100);Proteobacteria(100);Alphaproteobacteria(100);Puniceispirillales(94);uncultured(94);uncultured_ge(94);
Otu00259	44	Bacteria(100);Verrucomicrobia(100);Verrucomicrobiae(100);Opitutales(100);Puniceicoccaceae(100);Puniceicoccaceae_unclassified(96);
Otu00260	63	Bacteria(100);Proteobacteria(100);Gammaproteobacteria(100);KI89A_clade(100);KI89A_clade_fa(100);KI89A_clade_ge(100);
Otu00261	58	Bacteria(100);Chloroflexi(100);Anaerolineae(100);SBR1031(99);A4b(99);A4b_ge(99);
Otu00262	70	Bacteria(100);Proteobacteria(100);Alphaproteobacteria(100);Puniceispirillales(100);SAR116_clade(100);Candidatus_Puniceispirillum(88);
Otu00263	74	Bacteria(100);Proteobacteria(100);Gammaproteobacteria(100);UBA10353_marine_group(100);UBA10353_marine_group_fa(100);UBA10353_marine_group_ge(100);
Otu00264	85	Bacteria(100);Proteobacteria(100);Gammaproteobacteria(100);Nitrosococcales(93);Nitrosococcaceae(93);Nitrosococcaceae_unclassified(56);
Otu00265	71	Bacteria(100);Proteobacteria(100);Gammaproteobacteria(100);Betaproteobacteriales(100);Burkholderiaceae(100);Burkholderiaceae_unclassified(96);
Otu00266	76	Bacteria(100);Bacteroidetes(100);Bacteroidia(100);Flavobacteriales(100);NS7_marine_group(100);NS7_marine_group_ge(100);
Otu00267	55	Archaea(100);Euryarchaeota(100);Thermoplasmata(100);Marine_Group_III(100);Marine_Group_III_fa(100);Marine_Group_III_ge(100);
Otu00268	45	Bacteria(100);Actinobacteria(100);Acidimicrobiia(100);Microtrichales(100);Microtrichaceae(100);Sva0996_marine_group(100);
Otu00269	35	Bacteria(100);Proteobacteria(100);Gammaproteobacteria(100);Cellvibrionales(100);Halieaceae(100);Luminiphilus(98);
Otu00270	79	Bacteria(100);Proteobacteria(98);Alphaproteobacteria(98);Alphaproteobacteria_unclassified(98);Alphaproteobacteria_unclassified(98);Alphaproteobacteria_unclassified(98);
Otu00271	90	Bacteria(100);Bacteroidetes(100);Rhodothermia(100);Balneolales(100);Balneolaceae(100);Balneola(100);
Otu00272	64	Bacteria(100);Chloroflexi(100);Anaerolineae(100);Caldilineales(100);Caldilineaceae(100);uncultured(100);
Otu00273	72	Bacteria(100);Planctomycetes(100);Pla3_lineage(100);Pla3_lineage_or(100);Pla3_lineage_fa(100);Pla3_lineage_ge(100);
Otu00274	54	Bacteria(100);Chloroflexi(100);Dehalococcoidia(100);SAR202_clade(100);SAR202_clade_fa(100);SAR202_clade_ge(100);
Otu00275	66	Bacteria(100);Chloroflexi(96);JG30-KF-CM66(75);JG30-KF-CM66_or(75);JG30-KF-CM66_fa(75);JG30-KF-CM66_ge(75);
Otu00276	55	Bacteria(100);Bacteroidetes(100);Bacteroidia(100);Flavobacteriales(100);Crocinitomicaceae(100);Fluviicola(100);
Otu00277	61	Bacteria(100);Proteobacteria(100);Alphaproteobacteria(100);Puniceispirillales(100);SAR116_clade(100);SAR116_clade_ge(91);
Otu00278	47	Bacteria(100);Gemmatimonadetes(100);BD2-11_terrestrial_group(100);BD2-11_terrestrial_group_or(100);BD2-11_terrestrial_group_fa(100);BD2-11_terrestrial_group_ge(100);
Otu00279	69	Bacteria(100);Proteobacteria(100);Gammaproteobacteria(100);Oceanospirillales(100);Alcanivoracaceae(100);Alcanivorax(100);
Otu00280	26	Bacteria(100);Gemmatimonadetes(100);BD2-11_terrestrial_group(100);BD2-11_terrestrial_group_or(100);BD2-11_terrestrial_group_fa(100);BD2-11_terrestrial_group_ge(100);
Otu00281	36	Bacteria(100);Proteobacteria(100);Gammaproteobacteria(100);Betaproteobacteriales(100);Methylophilaceae(92);Methylophilaceae_unclassified(89);
Otu00282	53	Bacteria(100);Bacteria_unclassified(100);Bacteria_unclassified(100);Bacteria_unclassified(100);Bacteria_unclassified(100);Bacteria_unclassified(100);
Otu00283	66	Bacteria(100);Chloroflexi(100);Anaerolineae(100);SBR1031(100);A4b(100);A4b_ge(100);
Otu00284	48	Bacteria(100);Proteobacteria(100);Alphaproteobacteria(100);Rhodobacterales(98);Rhodobacteraceae(98);Rhodobacteraceae_unclassified(98);
Otu00285	47	Bacteria(100);Bacteria_unclassified(94);Bacteria_unclassified(94);Bacteria_unclassified(94);Bacteria_unclassified(94);Bacteria_unclassified(94);
Otu00287	116	Bacteria(100);Proteobacteria(100);Alphaproteobacteria(100);Puniceispirillales(100);SAR116_clade(100);SAR116_clade_ge(100);
Otu00288	93	Archaea(100);Euryarchaeota(100);Thermoplasmata(100);Marine_Group_II(100);Marine_Group_II_fa(100);Marine_Group_II_ge(100);
Otu00289	67	Bacteria(100);PAUC34f(100);PAUC34f_cl(100);PAUC34f_or(100);PAUC34f_fa(100);PAUC34f_ge(100);
Otu00290	66	Bacteria(100);Chloroflexi(100);Dehalococcoidia(100);SAR202_clade(100);SAR202_clade_fa(100);SAR202_clade_ge(100);
Otu00291	69	Bacteria(100);Actinobacteria(100);Acidimicrobiia(100);Actinomarinales(100);uncultured(100);uncultured_ge(100);
Otu00292	57	Bacteria(100);Gemmatimonadetes(64);BD2-11_terrestrial_group(64);BD2-11_terrestrial_group_or(64);BD2-11_terrestrial_group_fa(64);BD2-11_terrestrial_group_ge(64);
Otu00293	56	Bacteria(100);Chloroflexi(100);Dehalococcoidia(100);SAR202_clade(100);SAR202_clade_fa(100);SAR202_clade_ge(100);
Otu00294	55	Bacteria(100);Proteobacteria(100);Alphaproteobacteria(100);Puniceispirillales(100);SAR116_clade(100);SAR116_clade_ge(100);
Otu00295	49	Bacteria(100);Proteobacteria(100);Gammaproteobacteria(100);Cellvibrionales(100);Porticoccaceae(100);SAR92_clade(100);
Otu00296	53	Bacteria(100);Cyanobacteria(100);Oxyphotobacteria(100);Synechococcales(100);Cyanobiaceae(100);Synechococcus_CC9902(100);
Otu00297	59	Bacteria(100);Proteobacteria(100);Alphaproteobacteria(100);Rickettsiales(100);S25-593(100);S25-593_ge(100);
Otu00298	25	Bacteria(100);Chloroflexi(100);TK30(100);TK30_or(100);TK30_fa(100);TK30_ge(100);
Otu00299	65	Bacteria(100);Bacteroidetes(100);Bacteroidia(100);Cytophagales(100);Cyclobacteriaceae(100);Marinoscillum(100);
Otu00300	60	Bacteria(100);Proteobacteria(100);Gammaproteobacteria(100);Oceanospirillales(100);Saccharospirillaceae(100);Oleibacter(95);
Otu00301	58	Bacteria(100);Proteobacteria(100);Alphaproteobacteria(100);Rhodobacterales(100);Rhodobacteraceae(100);Albidovulum(97);
Otu00302	52	Bacteria(100);Bacteroidetes(100);Bacteroidia(100);Flavobacteriales(100);Flavobacteriaceae(100);NS5_marine_group(100);
Otu00303	62	Bacteria(100);Bacteroidetes(100);Bacteroidia(100);Flavobacteriales(100);Flavobacteriaceae(100);NS5_marine_group(100);
Otu00304	53	Bacteria(100);Gemmatimonadetes(100);BD2-11_terrestrial_group(100);BD2-11_terrestrial_group_or(100);BD2-11_terrestrial_group_fa(100);BD2-11_terrestrial_group_ge(100);
Otu00305	40	Archaea(100);Thaumarchaeota(100);Nitrososphaeria(100);Nitrosopumilales(100);Nitrosopumilaceae(100);Nitrosopumilaceae_unclassified(100);
Otu00306	25	Bacteria(100);Gemmatimonadetes(100);BD2-11_terrestrial_group(100);BD2-11_terrestrial_group_or(100);BD2-11_terrestrial_group_fa(100);BD2-11_terrestrial_group_ge(100);
Otu00307	81	Bacteria(100);Cyanobacteria(100);Oxyphotobacteria(100);Synechococcales(100);Cyanobiaceae(100);Cyanobiaceae_ge(100);
Otu00308	51	Bacteria(100);Proteobacteria(97);Alphaproteobacteria(97);Alphaproteobacteria_unclassified(97);Alphaproteobacteria_unclassified(97);Alphaproteobacteria_unclassified(97);
Otu00309	35	Bacteria(100);Proteobacteria(100);Alphaproteobacteria(100);Rhodobacterales(100);Rhodobacteraceae(100);Rhodobacteraceae_unclassified(100);
Otu00310	137	Bacteria(100);Cyanobacteria(100);Oxyphotobacteria(100);Synechococcales(100);Cyanobiaceae(100);Synechococcus_CC9902(71);
Otu00311	54	Bacteria(100);Proteobacteria(91);Proteobacteria_unclassified(91);Proteobacteria_unclassified(91);Proteobacteria_unclassified(91);Proteobacteria_unclassified(91);
Otu00312	60	Bacteria(100);Bacteroidetes(100);Bacteroidia(100);Flavobacteriales(100);NS9_marine_group(100);NS9_marine_group_ge(100);
Otu00313	53	Bacteria(100);Bacteroidetes(100);Bacteroidia(100);Flavobacteriales(100);NS9_marine_group(100);NS9_marine_group_ge(100);
Otu00314	34	Bacteria(100);Actinobacteria(100);Acidimicrobiia(100);Microtrichales(100);Microtrichaceae(100);Sva0996_marine_group(100);
Otu00315	42	Bacteria(100);Proteobacteria(100);Alphaproteobacteria(100);Alphaproteobacteria_unclassified(100);Alphaproteobacteria_unclassified(100);Alphaproteobacteria_unclassified(100);
Otu00316	255	Bacteria(100);Proteobacteria(100);Deltaproteobacteria(100);Deltaproteobacteria_unclassified(86);Deltaproteobacteria_unclassified(86);Deltaproteobacteria_unclassified(86);
Otu00317	53	Bacteria(100);Bacteroidetes(100);Bacteroidia(100);Flavobacteriales(100);Cryomorphaceae(99);uncultured(99);
Otu00318	55	Bacteria(100);PAUC34f(100);PAUC34f_cl(100);PAUC34f_or(100);PAUC34f_fa(100);PAUC34f_ge(100);
Otu00319	35	Bacteria(100);Proteobacteria(100);Gammaproteobacteria(100);Nitrosococcales(100);Nitrosococcaceae(100);Nitrosococcaceae_unclassified(83);
Otu00320	52	Bacteria(100);Entotheonellaeota(100);Entotheonellia(100);Entotheonellales(100);Entotheonellaceae(100);Entotheonellaceae_ge(100);
Otu00321	82	Bacteria(100);Proteobacteria(100);Alphaproteobacteria(100);Puniceispirillales(100);SAR116_clade(100);SAR116_clade_unclassified(53);
Otu00322	53	Bacteria(100);Proteobacteria(100);Gammaproteobacteria(100);Oceanospirillales(91);Alcanivoracaceae(87);Alcanivorax(87);
Otu00323	35	Bacteria(100);Proteobacteria(100);Alphaproteobacteria(100);Parvibaculales(100);PS1_clade(100);PS1_clade_ge(100);
Otu00324	46	Bacteria(100);Bacteria_unclassified(100);Bacteria_unclassified(100);Bacteria_unclassified(100);Bacteria_unclassified(100);Bacteria_unclassified(100);
Otu00325	51	Archaea(100);Thaumarchaeota(100);Nitrososphaeria(100);Nitrosopumilales(100);Nitrosopumilaceae(100);Nitrosopumilaceae_unclassified(100);
Otu00326	25	Bacteria(100);Actinobacteria(100);Acidimicrobiia(100);Microtrichales(100);Microtrichaceae(100);Sva0996_marine_group(100);
Otu00328	25	Bacteria(100);Proteobacteria(100);Gammaproteobacteria(100);Betaproteobacteriales(100);Rhodocyclaceae(100);Rhodocyclaceae_unclassified(61);
Otu00329	46	Bacteria(100);Bacteroidetes(100);Rhodothermia(100);Rhodothermales(100);Rhodothermaceae(100);uncultured(100);
Otu00331	14	Bacteria(100);Chloroflexi(100);Dehalococcoidia(100);SAR202_clade(100);SAR202_clade_fa(100);SAR202_clade_ge(100);
Otu00332	39	Bacteria(100);Proteobacteria(100);Alphaproteobacteria(100);Rhodospirillales(100);Magnetospirillaceae(100);Magnetospirillum(100);
Otu00333	75	Bacteria(100);Proteobacteria(100);Gammaproteobacteria(100);Gammaproteobacteria_unclassified(54);Gammaproteobacteria_unclassified(54);Gammaproteobacteria_unclassified(54);
Otu00334	30	Bacteria(100);Acidobacteria(100);Acidobacteriia(100);Solibacterales(100);Solibacteraceae_(Subgroup_3)(100);PAUC26f(100);
Otu00335	75	Bacteria(100);Marinimicrobia_(SAR406_clade)(100);Marinimicrobia_(SAR406_clade)_cl(100);Marinimicrobia_(SAR406_clade)_or(100);Marinimicrobia_(SAR406_clade)_fa(100);Marinimicrobia_(SAR406_clade)_ge(100);
Otu00336	77	Bacteria(100);Proteobacteria(100);Gammaproteobacteria(100);Alteromonadales(55);Alteromonadales_unclassified(55);Alteromonadales_unclassified(55);
Otu00337	55	Bacteria(100);Marinimicrobia_(SAR406_clade)(100);Marinimicrobia_(SAR406_clade)_cl(100);Marinimicrobia_(SAR406_clade)_or(100);Marinimicrobia_(SAR406_clade)_fa(100);Marinimicrobia_(SAR406_clade)_ge(100);
Otu00338	78	Bacteria(100);Chloroflexi(100);Dehalococcoidia(99);SAR202_clade(97);SAR202_clade_fa(97);SAR202_clade_ge(97);
Otu00339	31	Bacteria(100);Chloroflexi(100);Dehalococcoidia(100);SAR202_clade(100);SAR202_clade_fa(100);SAR202_clade_ge(100);
Otu00340	36	Bacteria(100);Acidobacteria(98);Subgroup_6(98);Subgroup_6_or(98);Subgroup_6_fa(98);Subgroup_6_ge(98);
Otu00341	28	Bacteria(100);AncK6(100);AncK6_cl(100);AncK6_or(100);AncK6_fa(100);AncK6_ge(100);
Otu00342	40	Bacteria(100);Cyanobacteria(100);Oxyphotobacteria(100);Synechococcales(100);Cyanobiaceae(100);Prochlorococcus_MIT9313(100);
Otu00343	35	Bacteria(100);Chloroflexi(100);Dehalococcoidia(100);SAR202_clade(100);SAR202_clade_fa(100);SAR202_clade_ge(100);
Otu00344	61	Bacteria(100);Bacteroidetes(100);Bacteroidia(100);Chitinophagales(94);uncultured(94);uncultured_ge(94);
Otu00345	56	Bacteria(100);Acidobacteria(100);Acidobacteriia(100);Solibacterales(100);Solibacteraceae_(Subgroup_3)(100);PAUC26f(100);
Otu00346	22	Bacteria(100);Chloroflexi(100);Anaerolineae(100);Caldilineales(100);Caldilineaceae(100);uncultured(100);
Otu00347	33	Bacteria(100);Kiritimatiellaeota(100);Kiritimatiellae(100);Kiritimatiellales(100);Kiritimatiellaceae(100);R76-B128(100);
Otu00348	171	Bacteria(100);Bacteroidetes(100);Rhodothermia(100);Rhodothermales(100);Rhodothermaceae(100);uncultured(100);
Otu00349	32	Bacteria(100);Proteobacteria(100);Alphaproteobacteria(100);Sneathiellales(85);Sneathiellaceae(85);AT-s3-44(75);
Otu00350	27	Bacteria(100);Acidobacteria(100);Subgroup_21(100);Subgroup_21_or(100);Subgroup_21_fa(100);Subgroup_21_ge(100);
Otu00351	39	Bacteria(100);Chloroflexi(100);Anaerolineae(100);SBR1031(100);A4b(100);A4b_ge(100);
Otu00352	21	Bacteria(100);Gemmatimonadetes(100);BD2-11_terrestrial_group(100);BD2-11_terrestrial_group_or(100);BD2-11_terrestrial_group_fa(100);BD2-11_terrestrial_group_ge(100);
Otu00353	47	Bacteria(100);Verrucomicrobia(100);Verrucomicrobiae(100);Opitutales(100);Puniceicoccaceae(100);Coraliomargarita(100);
Otu00354	49	Bacteria(100);Bacteroidetes(100);Bacteroidia(100);Flavobacteriales(100);Cryomorphaceae(96);Cryomorphaceae_unclassified(96);
Otu00355	38	Bacteria(100);Verrucomicrobia(100);Verrucomicrobiae(100);Pedosphaerales(100);Pedosphaeraceae(100);SCGC_AAA164-E04(100);
Otu00356	28	Bacteria(100);Chloroflexi(100);Anaerolineae(100);SBR1031(100);A4b(100);A4b_ge(100);
Otu00357	43	Bacteria(100);Bacteroidetes(100);Bacteroidia(100);Flavobacteriales(100);Flavobacteriaceae(100);NS5_marine_group(100);
Otu00358	28	Bacteria(100);Proteobacteria(100);Alphaproteobacteria(100);Sphingomonadales(100);Sphingomonadaceae(100);Novosphingobium(58);
Otu00360	21	Bacteria(100);Chloroflexi(100);Dehalococcoidia(100);SAR202_clade(100);SAR202_clade_fa(100);SAR202_clade_ge(100);
Otu00361	26	Bacteria(100);Actinobacteria(100);Actinobacteria(100);PeM15(100);PeM15_fa(100);PeM15_ge(100);
Otu00362	58	Bacteria(100);Bacteroidetes(100);Bacteroidia(100);Flavobacteriales(100);NS9_marine_group(100);NS9_marine_group_ge(100);
Otu00364	34	Bacteria(100);Proteobacteria(100);Gammaproteobacteria(100);Nitrosococcales(59);Nitrosococcaceae(59);Nitrosococcaceae_unclassified(59);
Otu00365	48	Bacteria(100);Chloroflexi(75);Anaerolineae(71);SBR1031(71);A4b(71);A4b_ge(71);
Otu00366	38	Bacteria(100);Proteobacteria(100);Alphaproteobacteria(100);Puniceispirillales(100);SAR116_clade(100);SAR116_clade_ge(100);
Otu00367	40	Bacteria(100);Marinimicrobia_(SAR406_clade)(100);Marinimicrobia_(SAR406_clade)_cl(100);Marinimicrobia_(SAR406_clade)_or(100);Marinimicrobia_(SAR406_clade)_fa(100);Marinimicrobia_(SAR406_clade)_ge(100);
Otu00368	190	Bacteria(100);Proteobacteria(100);Alphaproteobacteria(100);SAR11_clade(100);Clade_I(100);Clade_Ia(98);
Otu00369	32	Bacteria(100);Bacteroidetes(100);Bacteroidia(100);Flavobacteriales(100);Flavobacteriaceae(100);Formosa(88);
Otu00370	42	Bacteria(100);Bacteroidetes(100);Bacteroidia(100);Flavobacteriales(100);Flavobacteriaceae(100);NS5_marine_group(100);
Otu00372	28	Bacteria(100);Cyanobacteria(100);Oxyphotobacteria(100);Chloroplast(100);Chloroplast_fa(100);Chloroplast_ge(100);
Otu00373	34	Bacteria(100);Proteobacteria(100);Alphaproteobacteria(100);Sphingomonadales(100);Sphingomonadaceae(100);Sphingomonadaceae_unclassified(74);
Otu00375	34	Bacteria(100);Acidobacteria(68);Subgroup_6(62);Subgroup_6_or(62);Subgroup_6_fa(62);Subgroup_6_ge(62);
Otu00376	38	Bacteria(100);Proteobacteria(82);Proteobacteria_unclassified(82);Proteobacteria_unclassified(82);Proteobacteria_unclassified(82);Proteobacteria_unclassified(82);
Otu00377	27	Bacteria(100);Chloroflexi(100);TK17(100);TK17_or(100);TK17_fa(100);TK17_ge(100);
Otu00378	35	Bacteria(100);Verrucomicrobia(100);Verrucomicrobiae(100);Pedosphaerales(100);Pedosphaeraceae(100);Pedosphaeraceae_ge(83);
Otu00379	38	Bacteria(100);Bacteroidetes(100);Bacteroidia(100);Flavobacteriales(100);Flavobacteriaceae(100);NS4_marine_group(100);
Otu00380	116	Bacteria(100);Bacteroidetes(100);Rhodothermia(100);Rhodothermales(100);Rhodothermaceae(100);uncultured(100);
Otu00381	65	Bacteria(100);Chloroflexi(100);TK17(100);TK17_or(100);TK17_fa(100);TK17_ge(100);
Otu00382	36	Bacteria(100);Verrucomicrobia(100);Verrucomicrobiae(100);Opitutales(100);Puniceicoccaceae(100);Coraliomargarita(100);
Otu00383	16	Bacteria(100);Proteobacteria(100);Gammaproteobacteria(100);Nitrosococcales(100);Nitrosococcaceae(100);FS142-36B-02(100);
Otu00384	28	Bacteria(100);Gemmatimonadetes(100);BD2-11_terrestrial_group(100);BD2-11_terrestrial_group_or(100);BD2-11_terrestrial_group_fa(100);BD2-11_terrestrial_group_ge(100);
Otu00385	38	Bacteria(100);Proteobacteria(100);Gammaproteobacteria(100);Alteromonadales(100);Idiomarinaceae(100);Idiomarina(100);
Otu00386	29	Bacteria(100);Proteobacteria(100);Alphaproteobacteria(100);Caulobacterales(100);Hyphomonadaceae(100);Hyphomonadaceae_unclassified(90);
Otu00387	39	Bacteria(100);Bacteria_unclassified(70);Bacteria_unclassified(70);Bacteria_unclassified(70);Bacteria_unclassified(70);Bacteria_unclassified(70);
Otu00388	33	Bacteria(100);Chloroflexi(100);Anaerolineae(100);SBR1031(100);A4b(100);A4b_ge(100);
Otu00389	21	Bacteria(100);Bacteroidetes(100);Bacteroidia(100);Sphingobacteriales(100);Sphingobacteriales_unclassified(100);Sphingobacteriales_unclassified(100);
Otu00390	33	Bacteria(100);Planctomycetes(100);OM190(100);OM190_or(100);OM190_fa(100);OM190_ge(100);
Otu00391	113	Bacteria(100);Proteobacteria(100);Alphaproteobacteria(100);SAR11_clade(100);Clade_I(100);Clade_Ib(58);
Otu00393	40	Bacteria(100);Proteobacteria(100);Gammaproteobacteria(100);Thiotrichales(98);Thiotrichaceae(98);uncultured(93);
Otu00394	31	Bacteria(100);Chloroflexi(100);Dehalococcoidia(100);SAR202_clade(100);SAR202_clade_fa(100);SAR202_clade_ge(100);
Otu00395	56	Bacteria(100);Chloroflexi(100);Dehalococcoidia(100);SAR202_clade(100);SAR202_clade_fa(100);SAR202_clade_ge(100);
Otu00396	23	Bacteria(100);Bacteroidetes(100);Bacteroidia(100);Flavobacteriales(100);Cryomorphaceae(100);uncultured(100);
Otu00397	28	Bacteria(100);Proteobacteria(100);Alphaproteobacteria(100);Rhodospirillales(100);Magnetospiraceae(100);uncultured(100);
Otu00398	25	Bacteria(100);Acidobacteria(100);Subgroup_6(100);Subgroup_6_or(96);Subgroup_6_fa(96);Subgroup_6_ge(96);
Otu00399	43	Bacteria(100);Chloroflexi(100);Dehalococcoidia(100);SAR202_clade(100);SAR202_clade_fa(100);SAR202_clade_ge(100);
Otu00400	180	Bacteria(100);Cyanobacteria(100);Oxyphotobacteria(100);Synechococcales(100);Cyanobiaceae(100);Cyanobiaceae_ge(100);
Otu00401	18	Bacteria(100);Gemmatimonadetes(100);BD2-11_terrestrial_group(100);BD2-11_terrestrial_group_or(100);BD2-11_terrestrial_group_fa(100);BD2-11_terrestrial_group_ge(100);
Otu00402	83	Bacteria(100);Acidobacteria(100);Subgroup_9(100);Subgroup_9_or(100);Subgroup_9_fa(100);Subgroup_9_ge(100);
Otu00403	34	Bacteria(100);Proteobacteria(100);Gammaproteobacteria(100);Alteromonadales(65);Alteromonadales_unclassified(59);Alteromonadales_unclassified(59);
Otu00404	35	Bacteria(100);Acidobacteria(72);Subgroup_6(63);Subgroup_6_or(63);Subgroup_6_fa(63);Subgroup_6_ge(63);
Otu00405	41	Archaea(100);Euryarchaeota(100);Thermoplasmata(100);Marine_Group_II(100);Marine_Group_II_fa(100);Marine_Group_II_ge(100);
Otu00406	57	Bacteria(100);Bacteria_unclassified(100);Bacteria_unclassified(100);Bacteria_unclassified(100);Bacteria_unclassified(100);Bacteria_unclassified(100);
Otu00407	22	Bacteria(100);Acidobacteria(100);Subgroup_9(100);Subgroup_9_or(100);Subgroup_9_fa(100);Subgroup_9_ge(100);
Otu00409	37	Bacteria(100);Proteobacteria(100);Alphaproteobacteria(100);Rhodovibrionales(100);Rhodovibrionales_unclassified(52);Rhodovibrionales_unclassified(52);
Otu00410	28	Bacteria(100);Bacteroidetes(100);Bacteroidia(100);Flavobacteriales(100);Flavobacteriaceae(100);NS4_marine_group(79);
Otu00411	143	Bacteria(100);Cyanobacteria(100);Oxyphotobacteria(100);Synechococcales(100);Cyanobiaceae(100);Cyanobiaceae_ge(100);
Otu00412	20	Bacteria(100);Proteobacteria(100);Alphaproteobacteria(100);Alphaproteobacteria_unclassified(100);Alphaproteobacteria_unclassified(100);Alphaproteobacteria_unclassified(100);
Otu00413	26	Bacteria(100);Proteobacteria(100);Gammaproteobacteria(100);Betaproteobacteriales(100);Burkholderiaceae(100);Burkholderiaceae_unclassified(100);
Otu00414	40	Bacteria(100);Proteobacteria(100);Gammaproteobacteria(100);Steroidobacterales(63);Woeseiaceae(63);Woeseia(63);
Otu00415	31	Bacteria(100);Planctomycetes(100);Phycisphaerae(100);Phycisphaerales(100);Phycisphaeraceae(100);Urania-1B-19_marine_sediment_group(100);
Otu00416	43	Archaea(100);Thaumarchaeota(100);Nitrososphaeria(100);Nitrosopumilales(100);Nitrosopumilaceae(100);Candidatus_Nitrosopumilus(96);
Otu00418	30	Bacteria(100);Proteobacteria(100);Gammaproteobacteria(100);KI89A_clade(100);KI89A_clade_fa(100);KI89A_clade_ge(100);
Otu00419	28	Bacteria(100);Chloroflexi(100);Dehalococcoidia(100);SAR202_clade(100);SAR202_clade_fa(100);SAR202_clade_ge(100);
Otu00420	22	Bacteria(100);Proteobacteria(100);Alphaproteobacteria(100);SAR11_clade(100);Clade_II(60);Clade_II_ge(60);
Otu00422	49	Bacteria(100);Cyanobacteria(100);Oxyphotobacteria(100);Synechococcales(100);Cyanobiaceae(100);Cyanobiaceae_unclassified(88);
Otu00423	25	Bacteria(100);Bacteroidetes(100);Bacteroidia(100);Flavobacteriales(100);Flavobacteriaceae(100);NS5_marine_group(100);
Otu00425	24	Bacteria(100);Bacteroidetes(100);Bacteroidia(100);Chitinophagales(100);Saprospiraceae(100);uncultured(100);
Otu00426	54	Bacteria(100);Planctomycetes(100);Planctomycetacia(100);Pirellulales(100);Pirellulaceae(100);Rubripirellula(100);
Otu00427	21	Bacteria(100);Proteobacteria(100);Alphaproteobacteria(100);Puniceispirillales(67);SAR116_clade(67);SAR116_clade_ge(58);
Otu00428	14	Bacteria(100);Acidobacteria(100);Acidobacteriia(100);Solibacterales(100);Solibacteraceae_(Subgroup_3)(100);PAUC26f(100);
Otu00429	42	Bacteria(100);Cyanobacteria(100);Oxyphotobacteria(100);Chloroplast(100);Chloroplast_fa(100);Chloroplast_ge(100);
Otu00430	13	Bacteria(100);Chloroflexi(100);Dehalococcoidia(100);SAR202_clade(100);SAR202_clade_fa(100);SAR202_clade_ge(100);
Otu00432	43	Bacteria(100);Chloroflexi(75);TK10(52);TK10_or(52);TK10_fa(52);TK10_ge(52);
Otu00433	140	Bacteria(100);Actinobacteria(100);Acidimicrobiia(100);Microtrichales(100);Microtrichaceae(100);Sva0996_marine_group(100);
Otu00434	19	Bacteria(100);Proteobacteria(100);Gammaproteobacteria(100);SAR86_clade(100);SAR86_clade_fa(100);SAR86_clade_ge(100);
Otu00435	33	Bacteria(100);Proteobacteria(100);Alphaproteobacteria(100);Caulobacterales(100);Hyphomonadaceae(100);Ponticaulis(100);
Otu00436	42	Bacteria(100);Proteobacteria(100);Gammaproteobacteria(100);Oceanospirillales(100);Endozoicomonadaceae(100);Endozoicomonas(100);
Otu00437	24	Bacteria(100);Chloroflexi(100);Dehalococcoidia(100);SAR202_clade(100);SAR202_clade_fa(100);SAR202_clade_ge(100);
Otu00438	20	Archaea(100);Euryarchaeota(100);Thermoplasmata(100);Marine_Group_II(100);Marine_Group_II_fa(100);Marine_Group_II_ge(100);
Otu00439	25	Bacteria(100);Proteobacteria(100);Deltaproteobacteria(100);Desulfobacterales(100);Desulfobulbaceae(100);Desulfobulbaceae_unclassified(100);
Otu00440	31	Bacteria(100);Actinobacteria(100);Acidimicrobiia(100);Microtrichales(100);Microtrichaceae(100);Sva0996_marine_group(100);
Otu00441	25	Archaea(100);Euryarchaeota(100);Thermoplasmata(100);Marine_Group_II(100);Marine_Group_II_fa(100);Marine_Group_II_ge(100);
Otu00443	19	Bacteria(100);Bacteroidetes(100);Bacteroidia(100);Chitinophagales(100);Saprospiraceae(100);uncultured(100);
Otu00444	33	Bacteria(100);Proteobacteria(100);Alphaproteobacteria(100);Rickettsiales(100);S25-593(100);S25-593_ge(100);
Otu00445	30	Bacteria(100);Proteobacteria(100);Alphaproteobacteria(100);Thalassobaculales(100);uncultured(100);uncultured_ge(100);
Otu00446	33	Bacteria(100);Proteobacteria(100);Gammaproteobacteria(100);Alteromonadales(100);Pseudoalteromonadaceae(100);Pseudoalteromonas(100);
Otu00447	87	Bacteria(100);Proteobacteria(100);Alphaproteobacteria(100);Alphaproteobacteria_unclassified(91);Alphaproteobacteria_unclassified(91);Alphaproteobacteria_unclassified(91);
Otu00449	16	Bacteria(100);Bacteroidetes(100);Ignavibacteria(100);Ignavibacteriales(100);SR-FBR-L83(94);SR-FBR-L83_ge(94);
Otu00450	35	Archaea(100);Euryarchaeota(100);Thermoplasmata(100);Marine_Group_II(100);Marine_Group_II_fa(100);Marine_Group_II_ge(100);
Otu00451	26	Bacteria(100);Proteobacteria(100);Alphaproteobacteria(100);SAR11_clade(100);Clade_IV(100);Clade_IV_ge(100);
Otu00452	28	Bacteria(100);Dadabacteria(90);Dadabacteriia(90);Dadabacteriales(90);Dadabacteriales_fa(90);Dadabacteriales_ge(90);
Otu00453	35	Bacteria(100);Proteobacteria(100);Proteobacteria_unclassified(100);Proteobacteria_unclassified(100);Proteobacteria_unclassified(100);Proteobacteria_unclassified(100);
Otu00454	25	Bacteria(100);Proteobacteria(100);Gammaproteobacteria(100);Oceanospirillales(100);Nitrincolaceae(100);Marinobacterium(100);
Otu00455	25	Bacteria(100);Bacteroidetes(100);Rhodothermia(100);Rhodothermales(100);Rhodothermaceae(100);uncultured(100);
Otu00456	29	Bacteria(100);PAUC34f(100);PAUC34f_cl(100);PAUC34f_or(100);PAUC34f_fa(100);PAUC34f_ge(100);
Otu00457	18	Bacteria(100);PAUC34f(100);PAUC34f_cl(100);PAUC34f_or(100);PAUC34f_fa(100);PAUC34f_ge(100);
Otu00458	20	Bacteria(100);Proteobacteria(100);Gammaproteobacteria(100);Cellvibrionales(80);Cellvibrionales_unclassified(80);Cellvibrionales_unclassified(80);
Otu00459	21	Bacteria(100);Proteobacteria(100);Gammaproteobacteria(100);Gammaproteobacteria_unclassified(100);Gammaproteobacteria_unclassified(100);Gammaproteobacteria_unclassified(100);
Otu00460	19	Bacteria(100);Acidobacteria(100);Subgroup_6(100);Subgroup_6_or(100);Subgroup_6_fa(100);Subgroup_6_ge(100);
Otu00461	26	Bacteria(100);Proteobacteria(100);Deltaproteobacteria(100);PB19(100);PB19_fa(100);PB19_ge(100);
Otu00462	47	Bacteria(100);Proteobacteria(100);Alphaproteobacteria(100);Rhodospirillales(100);AEGEAN-169_marine_group(100);AEGEAN-169_marine_group_ge(100);
Otu00463	14	Bacteria(100);Chloroflexi(100);Dehalococcoidia(100);S085(79);S085_fa(79);S085_ge(79);
Otu00464	24	Bacteria(100);Chloroflexi(100);Dehalococcoidia(100);SAR202_clade(100);SAR202_clade_fa(100);SAR202_clade_ge(100);
Otu00465	22	Bacteria(100);Proteobacteria(100);Alphaproteobacteria(100);SAR11_clade(100);SAR11_clade_unclassified(82);SAR11_clade_unclassified(82);
Otu00466	19	Bacteria(100);Proteobacteria(100);Deltaproteobacteria(95);Bdellovibrionales(95);Bdellovibrionaceae(95);Bdellovibrio(95);
Otu00467	14	Bacteria(100);Chloroflexi(100);Anaerolineae(100);SBR1031(100);A4b(100);A4b_ge(100);
Otu00468	90	Bacteria(100);Bacteroidetes(100);Rhodothermia(100);Rhodothermales(100);Rhodothermaceae(100);uncultured(98);
Otu00469	82	Bacteria(100);Proteobacteria(100);Alphaproteobacteria(100);SAR11_clade(100);Clade_I(100);Clade_Ib(68);
Otu00470	32	Bacteria(100);Proteobacteria(100);Alphaproteobacteria(100);Rhodobacterales(100);Rhodobacteraceae(100);Rhodobacteraceae_unclassified(97);
Otu00471	38	Bacteria(100);Cyanobacteria(100);Oxyphotobacteria(100);Chloroplast(100);Chloroplast_fa(100);Chloroplast_ge(100);
Otu00473	36	Bacteria(100);Cyanobacteria(100);Oxyphotobacteria(100);Chloroplast(100);Chloroplast_fa(100);Chloroplast_ge(100);
Otu00474	29	Bacteria(100);Proteobacteria(100);Gammaproteobacteria(100);UBA10353_marine_group(100);UBA10353_marine_group_fa(100);UBA10353_marine_group_ge(100);
Otu00475	25	Bacteria(100);Proteobacteria(100);Gammaproteobacteria(100);SAR86_clade(100);SAR86_clade_fa(100);SAR86_clade_ge(100);
Otu00477	17	Bacteria(100);Proteobacteria(100);Deltaproteobacteria(100);Bradymonadales(100);Bradymonadales_fa(100);Bradymonadales_ge(100);
Otu00478	20	Bacteria(100);Acidobacteria(65);Acidobacteria_unclassified(65);Acidobacteria_unclassified(65);Acidobacteria_unclassified(65);Acidobacteria_unclassified(65);
Otu00479	19	Bacteria(100);Chloroflexi(100);Dehalococcoidia(100);SAR202_clade(100);SAR202_clade_fa(100);SAR202_clade_ge(100);
Otu00480	28	Archaea(100);Euryarchaeota(100);Thermoplasmata(100);Marine_Group_II(100);Marine_Group_II_fa(100);Marine_Group_II_ge(100);
Otu00481	23	Bacteria(100);Bacteroidetes(100);Bacteroidia(100);Flavobacteriales(100);Flavobacteriaceae(100);NS5_marine_group(100);
Otu00482	26	Bacteria(100);Bacteria_unclassified(100);Bacteria_unclassified(100);Bacteria_unclassified(100);Bacteria_unclassified(100);Bacteria_unclassified(100);
Otu00483	16	Bacteria(100);Proteobacteria(100);Alphaproteobacteria(100);Parvibaculales(100);PS1_clade(100);PS1_clade_ge(100);
Otu00485	46	Bacteria(100);Acidobacteria(100);Thermoanaerobaculia(100);Thermoanaerobaculales(100);Thermoanaerobaculaceae(100);Subgroup_10(100);
Otu00486	36	Bacteria(100);Proteobacteria(100);Alphaproteobacteria(100);uncultured(100);uncultured_fa(100);uncultured_ge(100);
Otu00487	35	Bacteria(100);Cyanobacteria(100);Oxyphotobacteria(100);Synechococcales(100);Cyanobiaceae(100);Cyanobiaceae_ge(100);
Otu00488	24	Bacteria(100);Planctomycetes(100);OM190(96);OM190_or(96);OM190_fa(96);OM190_ge(96);
Otu00489	68	Bacteria(100);Proteobacteria(96);Deltaproteobacteria(92);Deltaproteobacteria_unclassified(90);Deltaproteobacteria_unclassified(90);Deltaproteobacteria_unclassified(90);
Otu00490	14	Bacteria(100);Proteobacteria(100);Gammaproteobacteria(100);Methylococcales(100);Cycloclasticaceae(100);Cycloclasticus(100);
Otu00491	27	Bacteria(100);Proteobacteria(100);Gammaproteobacteria(100);Gammaproteobacteria_unclassified(97);Gammaproteobacteria_unclassified(97);Gammaproteobacteria_unclassified(97);
Otu00493	26	Bacteria(100);Chloroflexi(100);Dehalococcoidia(100);SAR202_clade(100);SAR202_clade_fa(100);SAR202_clade_ge(100);
Otu00494	36	Bacteria(100);Proteobacteria(100);Alphaproteobacteria(100);Rhodovibrionales(100);Kiloniellaceae(92);uncultured(81);
Otu00495	51	Bacteria(100);Acidobacteria(100);Subgroup_9(100);Subgroup_9_or(100);Subgroup_9_fa(100);Subgroup_9_ge(100);
Otu00496	19	Bacteria(100);Cyanobacteria(100);Oxyphotobacteria(100);Chloroplast(100);Chloroplast_fa(100);Chloroplast_ge(100);
Otu00497	35	Bacteria(100);Proteobacteria(100);Gammaproteobacteria(100);Steroidobacterales(61);Woeseiaceae(61);Woeseia(61);
Otu00498	17	Bacteria(100);Bacteroidetes(100);Bacteroidia(100);Flavobacteriales(100);Flavobacteriaceae(100);NS5_marine_group(100);
Otu00499	25	Bacteria(100);Planctomycetes(100);OM190(100);OM190_or(100);OM190_fa(100);OM190_ge(100);
Otu00500	15	Bacteria(100);Bacteroidetes(100);Bacteroidia(100);Flavobacteriales(100);Flavobacteriaceae(100);Gramella(100);
Otu00501	22	Bacteria(100);Proteobacteria(100);Alphaproteobacteria(100);Rhodovibrionales(100);Kiloniellaceae(100);uncultured(100);
Otu00502	29	Bacteria(100);Bacteroidetes(100);Bacteroidia(100);Flavobacteriales(83);Flavobacteriales_unclassified(83);Flavobacteriales_unclassified(83);
Otu00503	16	Bacteria(100);Proteobacteria(100);Gammaproteobacteria(100);Alteromonadales(100);Marinobacteraceae(100);Marinobacter(100);
Otu00504	70	Bacteria(100);Proteobacteria(100);Gammaproteobacteria(100);KI89A_clade(65);KI89A_clade_fa(65);KI89A_clade_ge(65);
Otu00505	16	Bacteria(100);Proteobacteria(100);Gammaproteobacteria(100);Pseudomonadales(100);Moraxellaceae(100);Acinetobacter(100);
Otu00506	119	Bacteria(100);Cyanobacteria(100);Oxyphotobacteria(100);Synechococcales(100);Cyanobiaceae(100);Cyanobiaceae_ge(100);
Otu00507	17	Bacteria(100);Proteobacteria(100);Gammaproteobacteria(100);KI89A_clade(100);KI89A_clade_fa(100);KI89A_clade_ge(100);
Otu00508	12	Bacteria(100);Chloroflexi(100);Anaerolineae(100);SBR1031(100);A4b(100);A4b_ge(100);
Otu00509	11	Bacteria(100);Proteobacteria(100);Alphaproteobacteria(100);Sphingomonadales(100);Sphingomonadaceae(100);Novosphingobium(73);
Otu00510	18	Bacteria(100);Proteobacteria(78);Proteobacteria_unclassified(78);Proteobacteria_unclassified(78);Proteobacteria_unclassified(78);Proteobacteria_unclassified(78);
Otu00511	92	Bacteria(100);Proteobacteria(100);Gammaproteobacteria(100);KI89A_clade(74);KI89A_clade_fa(74);KI89A_clade_ge(74);
Otu00512	11	Bacteria(100);Acidobacteria(100);Subgroup_6(100);Subgroup_6_or(100);Subgroup_6_fa(100);Subgroup_6_ge(100);
Otu00513	102	Bacteria(100);PAUC34f(100);PAUC34f_cl(100);PAUC34f_or(100);PAUC34f_fa(100);PAUC34f_ge(100);
Otu00514	82	Bacteria(100);Chloroflexi(100);Anaerolineae(100);Caldilineales(100);Caldilineaceae(100);uncultured(100);
Otu00515	15	Bacteria(100);Proteobacteria(100);Alphaproteobacteria(100);Caulobacterales(100);Hyphomonadaceae(100);Hyphomonadaceae_unclassified(87);
Otu00517	25	Bacteria(100);Chloroflexi(100);TK17(100);TK17_or(100);TK17_fa(100);TK17_ge(100);
Otu00518	14	Bacteria(100);Cyanobacteria(100);Oxyphotobacteria(100);Chloroplast(100);Chloroplast_fa(100);Chloroplast_ge(100);
Otu00519	23	Bacteria(100);Proteobacteria(100);Alphaproteobacteria(100);Rhodobacterales(100);Rhodobacteraceae(100);Rhodobacteraceae_unclassified(83);
Otu00520	45	Bacteria(100);Cyanobacteria(100);Oxyphotobacteria(100);Synechococcales(100);Cyanobiaceae(100);Cyanobiaceae_ge(100);
Otu00522	8	Bacteria(100);Cyanobacteria(100);Oxyphotobacteria(100);Chloroplast(100);Chloroplast_fa(100);Chloroplast_ge(100);
Otu00523	11	Bacteria(100);Actinobacteria(100);Acidimicrobiia(100);Microtrichales(100);Microtrichaceae(100);Sva0996_marine_group(100);
Otu00524	11	Bacteria(100);Proteobacteria(100);Alphaproteobacteria(100);Puniceispirillales(100);SAR116_clade(100);SAR116_clade_ge(100);
Otu00525	20	Bacteria(100);Proteobacteria(100);Alphaproteobacteria(100);SAR11_clade(100);Clade_III(100);Clade_III_ge(100);
Otu00526	23	Bacteria(100);Proteobacteria(100);Alphaproteobacteria(100);Rhodobacterales(100);Rhodobacteraceae(100);Rhodobacteraceae_unclassified(100);
Otu00527	19	Bacteria(100);Chloroflexi(100);Anaerolineae(100);Caldilineales(100);Caldilineaceae(100);uncultured(100);
Otu00528	23	Bacteria(100);Actinobacteria(100);Acidimicrobiia(100);Microtrichales(100);Microtrichaceae(100);Sva0996_marine_group(100);
Otu00529	52	Bacteria(100);Bacteroidetes(100);Bacteroidia(100);Flavobacteriales(100);NS9_marine_group(100);NS9_marine_group_ge(100);
Otu00530	15	Bacteria(100);Proteobacteria(100);Gammaproteobacteria(100);Oceanospirillales(100);Alcanivoracaceae(100);Alcanivorax(100);
Otu00531	35	Bacteria(100);Poribacteria(100);Poribacteria_cl(100);Poribacteria_or(100);Poribacteria_fa(100);Poribacteria_ge(100);
Otu00532	17	Bacteria(100);Proteobacteria(100);Gammaproteobacteria(100);Vibrionales(100);Vibrionaceae(100);Vibrionaceae_unclassified(71);
Otu00533	37	Bacteria(100);Chloroflexi(100);Anaerolineae(100);SBR1031(100);A4b(100);A4b_ge(100);
Otu00534	22	Bacteria(100);Proteobacteria(96);Deltaproteobacteria(87);Oligoflexales(82);Oligoflexaceae(82);uncultured(82);
Otu00535	18	Bacteria(100);Cyanobacteria(100);Oxyphotobacteria(100);Chloroplast(100);Chloroplast_fa(100);Chloroplast_ge(100);
Otu00536	29	Bacteria(100);Acidobacteria(100);Subgroup_21(100);Subgroup_21_or(100);Subgroup_21_fa(100);Subgroup_21_ge(100);
Otu00537	111	Bacteria(100);Proteobacteria(100);Gammaproteobacteria(100);Nitrosococcales(98);Nitrosococcaceae(98);Nitrosococcaceae_unclassified(83);
Otu00539	18	Bacteria(100);Cyanobacteria(100);Oxyphotobacteria(100);Chloroplast(100);Chloroplast_fa(100);Chloroplast_ge(100);
Otu00541	30	Bacteria(100);Cyanobacteria(100);Oxyphotobacteria(100);Chloroplast(100);Chloroplast_fa(100);Chloroplast_ge(100);
Otu00543	19	Bacteria(100);Proteobacteria(100);Alphaproteobacteria(100);SAR11_clade(100);uncultured(58);uncultured_ge(58);
Otu00544	20	Bacteria(100);Bacteroidetes(100);Bacteroidia(100);Flavobacteriales(100);Flavobacteriaceae(100);NS2b_marine_group(100);
Otu00545	9	Bacteria(100);Actinobacteria(100);Acidimicrobiia(100);Microtrichales(100);Microtrichaceae(100);Sva0996_marine_group(100);
Otu00546	16	Bacteria(100);Proteobacteria(100);Gammaproteobacteria(100);Thiotrichales(100);Thiotrichaceae(100);uncultured(100);
Otu00547	74	Bacteria(100);Cyanobacteria(100);Oxyphotobacteria(100);Synechococcales(100);Cyanobiaceae(100);Cyanobiaceae_ge(100);
Otu00548	30	Bacteria(100);Verrucomicrobia(100);Verrucomicrobiae(100);Pedosphaerales(100);Pedosphaeraceae(100);Pedosphaeraceae_ge(87);
Otu00549	58	Bacteria(100);Proteobacteria(100);Gammaproteobacteria(100);Gammaproteobacteria_unclassified(71);Gammaproteobacteria_unclassified(71);Gammaproteobacteria_unclassified(71);
Otu00550	30	Bacteria(100);Bacteroidetes(100);Bacteroidia(100);Flavobacteriales(100);Flavobacteriaceae(100);NS4_marine_group(100);
Otu00551	43	Bacteria(100);PAUC34f(100);PAUC34f_cl(100);PAUC34f_or(100);PAUC34f_fa(100);PAUC34f_ge(100);
Otu00552	19	Bacteria(100);Marinimicrobia_(SAR406_clade)(100);Marinimicrobia_(SAR406_clade)_cl(100);Marinimicrobia_(SAR406_clade)_or(100);Marinimicrobia_(SAR406_clade)_fa(100);Marinimicrobia_(SAR406_clade)_ge(100);
Otu00553	12	Bacteria(100);Proteobacteria(100);Gammaproteobacteria(100);Nitrosococcales(59);Nitrosococcaceae(59);Nitrosococcaceae_unclassified(59);
Otu00554	19	Bacteria(100);Proteobacteria(100);Alphaproteobacteria(100);Alphaproteobacteria_unclassified(100);Alphaproteobacteria_unclassified(100);Alphaproteobacteria_unclassified(100);
Otu00555	22	Bacteria(100);Cyanobacteria(100);Oxyphotobacteria(100);Synechococcales(100);Cyanobiaceae(100);Cyanobiaceae_ge(100);
Otu00556	21	Bacteria(100);Proteobacteria(100);Alphaproteobacteria(100);Alphaproteobacteria_unclassified(100);Alphaproteobacteria_unclassified(100);Alphaproteobacteria_unclassified(100);
Otu00557	8	Bacteria(100);Bacteria_unclassified(100);Bacteria_unclassified(100);Bacteria_unclassified(100);Bacteria_unclassified(100);Bacteria_unclassified(100);
Otu00558	13	Bacteria(100);Proteobacteria(100);Alphaproteobacteria(100);Caulobacterales(100);Parvularculaceae(100);Parvularcula(100);
Otu00559	86	Bacteria(100);Dadabacteria(100);Dadabacteriia(100);Dadabacteriales(100);Dadabacteriales_fa(100);Dadabacteriales_ge(100);
Otu00560	14	Bacteria(100);Proteobacteria(100);Alphaproteobacteria(100);Parvibaculales(100);PS1_clade(100);PS1_clade_ge(100);
Otu00561	35	Bacteria(100);Nitrospinae(100);P9X2b3D02(100);P9X2b3D02_or(100);P9X2b3D02_fa(100);P9X2b3D02_ge(100);
Otu00562	6	Bacteria(100);Proteobacteria(100);Alphaproteobacteria(100);Rhizobiales(100);Xanthobacteraceae(100);Pseudolabrys(100);
Otu00563	9	Bacteria(100);Chloroflexi(100);Dehalococcoidia(100);SAR202_clade(100);SAR202_clade_fa(100);SAR202_clade_ge(100);
Otu00564	19	Bacteria(100);Bacteroidetes(100);Bacteroidia(100);Flavobacteriales(100);Flavobacteriaceae(100);NS5_marine_group(100);
Otu00565	35	Bacteria(100);Bacteroidetes(100);Bacteroidia(100);Flavobacteriales(100);Flavobacteriales_unclassified(100);Flavobacteriales_unclassified(100);
Otu00566	15	Bacteria(100);Proteobacteria(100);Deltaproteobacteria(100);Bdellovibrionales(100);Bdellovibrionaceae(100);OM27_clade(100);
Otu00567	18	Bacteria(100);Proteobacteria(100);Alphaproteobacteria(100);Sphingomonadales(100);Sphingomonadaceae(100);Erythrobacter(95);
Otu00568	12	Bacteria(100);Bacteroidetes(100);Bacteroidia(100);Flavobacteriales(100);Flavobacteriaceae(100);NS5_marine_group(100);
Otu00569	10	Bacteria(100);Cyanobacteria(100);Oxyphotobacteria(100);Chloroplast(100);Chloroplast_fa(100);Chloroplast_ge(100);
Otu00571	21	Bacteria(100);Proteobacteria(100);Alphaproteobacteria(100);Rhodobacterales(100);Rhodobacteraceae(100);Albidovulum(96);
Otu00572	7	Bacteria(100);Proteobacteria(100);Alphaproteobacteria(100);Rhizobiales(100);Beijerinckiaceae(100);Beijerinckiaceae_unclassified(100);
Otu00573	11	Bacteria(100);Bacteroidetes(100);Bacteroidia(100);Chitinophagales(100);Saprospiraceae(100);uncultured(100);
Otu00574	15	Bacteria(100);Proteobacteria(100);Deltaproteobacteria(100);Bdellovibrionales(100);Bacteriovoracaceae(100);uncultured(100);
Otu00575	10	Bacteria(100);Cyanobacteria(100);Melainabacteria(100);Obscuribacterales(100);Obscuribacterales_fa(100);Obscuribacterales_ge(100);
Otu00576	87	Bacteria(100);Cyanobacteria(100);Oxyphotobacteria(100);Synechococcales(100);Cyanobiaceae(100);Cyanobiaceae_ge(100);
Otu00577	82	Bacteria(100);Bacteroidetes(100);Bacteroidia(100);Flavobacteriales(100);Flavobacteriaceae(100);NS5_marine_group(100);
Otu00578	21	Bacteria(100);Cyanobacteria(100);Oxyphotobacteria(100);Chloroplast(100);Chloroplast_fa(100);Chloroplast_ge(100);
Otu00581	19	Bacteria(100);Proteobacteria(100);Gammaproteobacteria(100);BD7-8(69);BD7-8_fa(69);BD7-8_ge(69);
Otu00582	18	Bacteria(100);Planctomycetes(100);OM190(84);OM190_or(84);OM190_fa(84);OM190_ge(84);
Otu00583	16	Bacteria(100);Chloroflexi(100);Dehalococcoidia(100);SAR202_clade(100);SAR202_clade_fa(100);SAR202_clade_ge(100);
Otu00584	12	Bacteria(100);Proteobacteria(100);Gammaproteobacteria(100);KI89A_clade(100);KI89A_clade_fa(100);KI89A_clade_ge(100);
Otu00585	13	Bacteria(100);Proteobacteria(100);Alphaproteobacteria(100);Rhodobacterales(100);Rhodobacteraceae(100);Rhodobacteraceae_unclassified(93);
Otu00586	33	Bacteria(100);Acidobacteria(100);Thermoanaerobaculia(100);Thermoanaerobaculales(100);Thermoanaerobaculaceae(100);Subgroup_10(100);
Otu00587	12	Bacteria(100);Proteobacteria(100);Alphaproteobacteria(100);Rickettsiales(100);S25-593(100);S25-593_ge(100);
Otu00588	14	Bacteria(100);Poribacteria(100);Poribacteria_cl(100);Poribacteria_or(100);Poribacteria_fa(100);Poribacteria_ge(100);
Otu00589	17	Bacteria(100);Proteobacteria(100);Gammaproteobacteria(100);Oceanospirillales(100);Litoricolaceae(100);Litoricola(100);
Otu00590	14	Bacteria(100);Bacteroidetes(100);Bacteroidia(100);Flavobacteriales(100);Flavobacteriaceae(100);NS5_marine_group(100);
Otu00591	16	Bacteria(100);Bacteroidetes(100);Bacteroidia(100);Flavobacteriales(100);NS9_marine_group(100);NS9_marine_group_ge(100);
Otu00592	11	Bacteria(100);Chloroflexi(100);Anaerolineae(100);SBR1031(100);A4b(100);A4b_ge(100);
Otu00593	37	Bacteria(100);Cyanobacteria(100);Oxyphotobacteria(100);Synechococcales(100);Cyanobiaceae(100);Cyanobiaceae_ge(100);
Otu00594	12	Bacteria(100);Poribacteria(100);Poribacteria_cl(100);Poribacteria_or(100);Poribacteria_fa(100);Poribacteria_ge(100);
Otu00595	12	Bacteria(100);Gemmatimonadetes(100);PAUC43f_marine_benthic_group(100);PAUC43f_marine_benthic_group_or(100);PAUC43f_marine_benthic_group_fa(100);PAUC43f_marine_benthic_group_ge(100);
Otu00597	20	Bacteria(100);Chloroflexi(55);Chloroflexi_unclassified(55);Chloroflexi_unclassified(55);Chloroflexi_unclassified(55);Chloroflexi_unclassified(55);
Otu00598	19	Bacteria(100);Cyanobacteria(100);Oxyphotobacteria(100);Chloroplast(100);Chloroplast_fa(100);Chloroplast_ge(100);
Otu00599	61	Bacteria(100);Proteobacteria(100);Deltaproteobacteria(97);Myxococcales(97);bacteriap25(91);bacteriap25_ge(91);
Otu00601	4	Bacteria(100);Cyanobacteria(100);Oxyphotobacteria(100);Chloroplast(100);Chloroplast_fa(100);Chloroplast_ge(100);
Otu00602	25	Bacteria(100);Gemmatimonadetes(100);BD2-11_terrestrial_group(100);BD2-11_terrestrial_group_or(100);BD2-11_terrestrial_group_fa(100);BD2-11_terrestrial_group_ge(100);
Otu00603	16	Bacteria(100);Proteobacteria(100);Alphaproteobacteria(100);Rhodobacterales(100);Rhodobacteraceae(100);Rhodobacteraceae_unclassified(100);
Otu00604	17	Archaea(100);Euryarchaeota(100);Thermoplasmata(100);Marine_Group_II(100);Marine_Group_II_fa(100);Marine_Group_II_ge(100);
Otu00605	15	Bacteria(100);Bacteroidetes(100);Bacteroidia(100);Cytophagales(100);Cyclobacteriaceae(87);Cyclobacteriaceae_unclassified(87);
Otu00606	9	Bacteria(100);Chloroflexi(100);Dehalococcoidia(100);SAR202_clade(100);SAR202_clade_fa(100);SAR202_clade_ge(100);
Otu00610	10	Bacteria(100);Epsilonbacteraeota(100);Campylobacteria(100);Campylobacterales(100);Arcobacteraceae(100);Arcobacter(100);
Otu00611	55	Bacteria(100);Bacteroidetes(100);Rhodothermia(100);Rhodothermales(100);Rhodothermaceae(100);uncultured(100);
Otu00613	20	Bacteria(100);Bacteria_unclassified(65);Bacteria_unclassified(65);Bacteria_unclassified(65);Bacteria_unclassified(65);Bacteria_unclassified(65);
Otu00614	28	Bacteria(100);Proteobacteria(100);Alphaproteobacteria(100);Rhodobacterales(93);Rhodobacteraceae(93);Rhodobacteraceae_unclassified(75);
Otu00615	15	Bacteria(100);Cyanobacteria(100);Oxyphotobacteria(100);Chloroplast(94);Chloroplast_fa(94);Chloroplast_ge(94);
Otu00616	24	Bacteria(100);Chloroflexi(100);TK17(100);TK17_or(100);TK17_fa(100);TK17_ge(100);
Otu00617	13	Bacteria(100);Proteobacteria(93);Gammaproteobacteria(85);Gammaproteobacteria_unclassified(77);Gammaproteobacteria_unclassified(77);Gammaproteobacteria_unclassified(77);
Otu00618	21	Bacteria(100);Proteobacteria(100);Gammaproteobacteria(100);Vibrionales(100);Vibrionaceae(100);Vibrionaceae_unclassified(100);
Otu00619	16	Bacteria(100);Bacteria_unclassified(75);Bacteria_unclassified(75);Bacteria_unclassified(75);Bacteria_unclassified(75);Bacteria_unclassified(75);
Otu00620	12	Bacteria(100);Proteobacteria(100);Alphaproteobacteria(100);Sphingomonadales(100);Sphingomonadaceae(100);Sphingomonadaceae_unclassified(92);
Otu00621	18	Bacteria(100);Proteobacteria(100);Gammaproteobacteria(100);Gammaproteobacteria_unclassified(100);Gammaproteobacteria_unclassified(100);Gammaproteobacteria_unclassified(100);
Otu00624	13	Bacteria(100);Cyanobacteria(100);Oxyphotobacteria(100);Chloroplast(93);Chloroplast_fa(93);Chloroplast_ge(93);
Otu00626	19	Bacteria(100);Entotheonellaeota(100);Entotheonellia(100);Entotheonellales(100);Entotheonellaceae(100);Entotheonellaceae_ge(100);
Otu00627	56	Bacteria(100);Proteobacteria(100);Gammaproteobacteria(100);Oceanospirillales(100);Litoricolaceae(100);Litoricola(100);
Otu00629	29	Bacteria(100);Cyanobacteria(100);Oxyphotobacteria(100);Chloroplast(100);Chloroplast_fa(100);Chloroplast_ge(100);
Otu00630	16	Bacteria(100);Verrucomicrobia(100);Verrucomicrobiae(100);Opitutales(100);Puniceicoccaceae(100);Coraliomargarita(100);
Otu00631	21	Bacteria(100);Proteobacteria(100);Deltaproteobacteria(100);Oligoflexales(100);Oligoflexaceae(100);uncultured(100);
Otu00634	60	Bacteria(100);Dadabacteria(100);Dadabacteriia(100);Dadabacteriales(100);Dadabacteriales_fa(100);Dadabacteriales_ge(100);
Otu00635	19	Bacteria(100);Proteobacteria(100);Alphaproteobacteria(100);Rhodobacterales(100);Rhodobacteraceae(100);Marivivens(90);
Otu00636	11	Bacteria(100);Gemmatimonadetes(100);Gemmatimonadetes(100);Gemmatimonadales(100);Gemmatimonadaceae(100);uncultured(82);
Otu00637	14	Bacteria(100);Proteobacteria(100);Gammaproteobacteria(100);KI89A_clade(100);KI89A_clade_fa(100);KI89A_clade_ge(100);
Otu00638	17	Bacteria(100);Gemmatimonadetes(100);BD2-11_terrestrial_group(100);BD2-11_terrestrial_group_or(100);BD2-11_terrestrial_group_fa(100);BD2-11_terrestrial_group_ge(100);
Otu00639	18	Bacteria(100);Proteobacteria(100);Deltaproteobacteria(100);Myxococcales(100);P3OB-42(100);P3OB-42_ge(100);
Otu00640	26	Bacteria(100);Chloroflexi(100);TK17(100);TK17_or(100);TK17_fa(100);TK17_ge(100);
Otu00641	12	Bacteria(100);Proteobacteria(100);Gammaproteobacteria(100);Thiomicrospirales(100);Thioglobaceae(100);SUP05_cluster(75);
Otu00642	54	Bacteria(100);Nitrospinae(100);P9X2b3D02(100);P9X2b3D02_or(100);P9X2b3D02_fa(100);P9X2b3D02_ge(100);
Otu00644	15	Bacteria(100);Planctomycetes(100);OM190(100);OM190_or(100);OM190_fa(100);OM190_ge(100);
Otu00645	9	Bacteria(100);Chloroflexi(100);Dehalococcoidia(100);SAR202_clade(100);SAR202_clade_fa(100);SAR202_clade_ge(100);
Otu00646	16	Bacteria(100);Proteobacteria(100);Gammaproteobacteria(100);Vibrionales(100);Vibrionaceae(100);Vibrio(57);
Otu00647	66	Bacteria(100);Chloroflexi(100);Dehalococcoidia(100);SAR202_clade(100);SAR202_clade_fa(100);SAR202_clade_ge(100);
Otu00648	22	Bacteria(100);Proteobacteria(100);Alphaproteobacteria(100);Rhodovibrionales(96);Kiloniellaceae(96);Tistlia(64);
Otu00650	1	Bacteria(100);Cyanobacteria(100);Oxyphotobacteria(100);Chloroplast(100);Chloroplast_fa(100);Chloroplast_ge(100);
Otu00651	9	Bacteria(100);Proteobacteria(100);Deltaproteobacteria(100);Bdellovibrionales(100);Bdellovibrionaceae(100);OM27_clade(100);
Otu00652	23	Bacteria(100);Proteobacteria(100);Gammaproteobacteria(100);Cellvibrionales(100);Cellvibrionales_unclassified(61);Cellvibrionales_unclassified(61);
Otu00653	17	Bacteria(100);Proteobacteria(100);Alphaproteobacteria(100);Rhodovibrionales(100);Kiloniellaceae(100);Tistlia(95);
Otu00654	20	Bacteria(100);Proteobacteria(100);Deltaproteobacteria(100);Bdellovibrionales(100);Bacteriovoracaceae(100);Peredibacter(100);
Otu00655	17	Bacteria(100);Proteobacteria(100);Deltaproteobacteria(100);Bdellovibrionales(100);Bdellovibrionaceae(100);OM27_clade(100);
Otu00656	7	Bacteria(100);Chloroflexi(86);Dehalococcoidia(86);SAR202_clade(86);SAR202_clade_fa(86);SAR202_clade_ge(86);
Otu00657	22	Bacteria(100);Proteobacteria(100);Deltaproteobacteria(100);Bdellovibrionales(100);Bdellovibrionaceae(100);OM27_clade(100);
Otu00659	22	Bacteria(100);Proteobacteria(100);Gammaproteobacteria(100);Alteromonadales(100);Alteromonadaceae(100);Alteromonadaceae_unclassified(82);
Otu00660	8	Archaea(100);Thaumarchaeota(100);Nitrososphaeria(100);Nitrosopumilales(100);Nitrosopumilaceae(100);Nitrosopumilaceae_ge(88);
Otu00661	15	Bacteria(100);Bacteroidetes(100);Bacteroidia(100);Flavobacteriales(100);Flavobacteriaceae(100);Flavobacteriaceae_unclassified(100);
Otu00662	46	Bacteria(100);Cyanobacteria(100);Oxyphotobacteria(100);Synechococcales(100);Cyanobiaceae(100);Cyanobiaceae_ge(96);
Otu00663	11	Bacteria(100);Poribacteria(73);Poribacteria_cl(73);Poribacteria_or(73);Poribacteria_fa(73);Poribacteria_ge(73);
Otu00664	21	Bacteria(100);Proteobacteria(100);Alphaproteobacteria(100);Caulobacterales(100);Hyphomonadaceae(100);Algimonas(100);
Otu00665	13	Bacteria(100);Proteobacteria(100);Gammaproteobacteria(100);Alteromonadales(100);Alteromonadaceae(100);Alteromonadaceae_unclassified(85);
Otu00666	4	Bacteria(100);Proteobacteria(100);Gammaproteobacteria(100);UBA10353_marine_group(100);UBA10353_marine_group_fa(100);UBA10353_marine_group_ge(100);
Otu00667	9	Bacteria(100);Cyanobacteria(100);Oxyphotobacteria(100);Chloroplast(100);Chloroplast_fa(100);Chloroplast_ge(100);
Otu00668	6	Archaea(100);Thaumarchaeota(100);Nitrososphaeria(100);Nitrosopumilales(100);Nitrosopumilaceae(100);Nitrosopumilaceae_unclassified(100);
Otu00670	55	Bacteria(100);Bacteroidetes(100);Rhodothermia(100);Rhodothermales(100);Rhodothermaceae(100);uncultured(100);
Otu00671	8	Bacteria(100);Bacteroidetes(100);Bacteroidia(100);Flavobacteriales(100);Flavobacteriaceae(100);NS5_marine_group(100);
Otu00672	26	Bacteria(100);Proteobacteria(100);Alphaproteobacteria(100);uncultured(74);uncultured_fa(74);uncultured_ge(74);
Otu00673	65	Bacteria(100);Proteobacteria(100);Alphaproteobacteria(100);SAR11_clade(100);Clade_I(100);Clade_I_unclassified(76);
Otu00674	18	Bacteria(100);Cyanobacteria(100);Oxyphotobacteria(100);Chloroplast(100);Chloroplast_fa(100);Chloroplast_ge(100);
Otu00675	13	Bacteria(100);Proteobacteria(100);Alphaproteobacteria(100);Rickettsiales(100);S25-593(100);S25-593_ge(100);
Otu00676	8	Bacteria(100);Bacteroidetes(100);Bacteroidia(100);Chitinophagales(100);Saprospiraceae(100);uncultured(100);
Otu00678	15	Bacteria(100);Cyanobacteria(100);Oxyphotobacteria(100);Chloroplast(100);Chloroplast_fa(100);Chloroplast_ge(100);
Otu00680	23	Bacteria(100);Proteobacteria(100);Alphaproteobacteria(100);SAR11_clade(100);Clade_III(100);Clade_III_ge(100);
Otu00681	5	Bacteria(100);Bacteria_unclassified(61);Bacteria_unclassified(61);Bacteria_unclassified(61);Bacteria_unclassified(61);Bacteria_unclassified(61);
Otu00682	24	Bacteria(100);Proteobacteria(100);Gammaproteobacteria(100);Gammaproteobacteria_unclassified(84);Gammaproteobacteria_unclassified(84);Gammaproteobacteria_unclassified(84);
Otu00683	20	Bacteria(100);Proteobacteria(100);Gammaproteobacteria(100);Oceanospirillales(100);Halomonadaceae(100);Halomonas(85);
Otu00684	50	Bacteria(100);Proteobacteria(100);Gammaproteobacteria(100);KI89A_clade(100);KI89A_clade_fa(100);KI89A_clade_ge(100);
Otu00685	7	Bacteria(100);Proteobacteria(100);Gammaproteobacteria(100);Betaproteobacteriales(100);Burkholderiaceae(100);Burkholderiaceae_unclassified(58);
Otu00686	61	Bacteria(100);Bacteroidetes(100);Bacteroidia(100);Flavobacteriales(100);Cryomorphaceae(100);uncultured(100);
Otu00687	13	Bacteria(100);Bacteroidetes(100);Bacteroidia(100);Flavobacteriales(100);NS9_marine_group(100);NS9_marine_group_ge(100);
Otu00688	10	Bacteria(100);Cyanobacteria(100);Oxyphotobacteria(100);Chloroplast(100);Chloroplast_fa(100);Chloroplast_ge(100);
Otu00690	20	Bacteria(100);Proteobacteria(100);Alphaproteobacteria(100);Rhodospirillales(100);Magnetospiraceae(100);uncultured(100);
Otu00691	11	Bacteria(100);Cyanobacteria(100);Oxyphotobacteria(100);Chloroplast(100);Chloroplast_fa(100);Chloroplast_ge(100);
Otu00692	17	Bacteria(100);Bacteroidetes(100);Bacteroidia(100);Flavobacteriales(100);Flavobacteriaceae(100);Flavobacteriaceae_unclassified(100);
Otu00693	17	Bacteria(100);Proteobacteria(100);Alphaproteobacteria(100);Rhodovibrionales(100);Rhodovibrionales_unclassified(100);Rhodovibrionales_unclassified(100);
Otu00694	14	Bacteria(100);Cyanobacteria(100);Oxyphotobacteria(100);Chloroplast(100);Chloroplast_fa(100);Chloroplast_ge(100);
Otu00697	37	Bacteria(100);Cyanobacteria(100);Oxyphotobacteria(100);Synechococcales(100);Cyanobiaceae(100);Cyanobiaceae_ge(100);
Otu00698	18	Bacteria(100);Proteobacteria(100);Deltaproteobacteria(100);Bdellovibrionales(100);Bdellovibrionaceae(100);OM27_clade(100);
Otu00699	22	Bacteria(100);Proteobacteria(100);Gammaproteobacteria(100);Gammaproteobacteria_unclassified(60);Gammaproteobacteria_unclassified(60);Gammaproteobacteria_unclassified(60);
Otu00700	37	Bacteria(100);Proteobacteria(100);Gammaproteobacteria(100);Oceanospirillales(68);Pseudohongiellaceae(68);Pseudohongiella(68);
Otu00701	29	Bacteria(100);Proteobacteria(100);Gammaproteobacteria(100);Nitrosococcales(100);Nitrosococcaceae(100);AqS1(100);
Otu00702	70	Bacteria(100);Proteobacteria(100);Deltaproteobacteria(100);Deltaproteobacteria_unclassified(98);Deltaproteobacteria_unclassified(98);Deltaproteobacteria_unclassified(98);
Otu00703	24	Bacteria(100);Bacteroidetes(100);Rhodothermia(100);Rhodothermales(100);Rhodothermaceae(100);uncultured(100);
Otu00704	16	unknown(100);unknown_unclassified(100);unknown_unclassified(100);unknown_unclassified(100);unknown_unclassified(100);unknown_unclassified(100);
Otu00705	12	Bacteria(100);Actinobacteria(100);Acidimicrobiia(100);Microtrichales(100);Ilumatobacteraceae(100);Ilumatobacteraceae_unclassified(59);
Otu00706	14	Bacteria(100);Proteobacteria(100);Alphaproteobacteria(100);uncultured(100);uncultured_fa(100);uncultured_ge(100);
Otu00707	61	Bacteria(100);Gemmatimonadetes(100);PAUC43f_marine_benthic_group(100);PAUC43f_marine_benthic_group_or(100);PAUC43f_marine_benthic_group_fa(100);PAUC43f_marine_benthic_group_ge(100);
Otu00708	14	Bacteria(100);Epsilonbacteraeota(100);Campylobacteria(100);Campylobacterales(100);Arcobacteraceae(100);Arcobacter(100);
Otu00710	20	Bacteria(100);Verrucomicrobia(100);Verrucomicrobiae(100);Opitutales(100);Puniceicoccaceae(100);MB11C04_marine_group(100);
Otu00711	31	Bacteria(100);Cyanobacteria(100);Oxyphotobacteria(100);Synechococcales(100);Cyanobiaceae(100);Cyanobiaceae_ge(100);
Otu00712	16	Bacteria(100);Cyanobacteria(100);Oxyphotobacteria(100);Chloroplast(100);Chloroplast_fa(100);Chloroplast_ge(100);
Otu00713	47	Bacteria(100);Nitrospinae(100);P9X2b3D02(100);P9X2b3D02_or(100);P9X2b3D02_fa(100);P9X2b3D02_ge(100);
Otu00715	13	Bacteria(100);Proteobacteria(100);Alphaproteobacteria(100);Rhodobacterales(100);Rhodobacteraceae(100);Albidovulum(100);
Otu00716	21	Bacteria(100);Proteobacteria(100);Gammaproteobacteria(100);Oceanospirillales(100);Endozoicomonadaceae(100);Endozoicomonas(100);
Otu00717	30	Bacteria(100);Proteobacteria(100);Alphaproteobacteria(100);SAR11_clade(100);Clade_I(100);Clade_Ib(61);
Otu00718	7	Bacteria(100);Planctomycetes(100);OM190(100);OM190_or(100);OM190_fa(100);OM190_ge(100);
Otu00719	49	Bacteria(100);Proteobacteria(100);Gammaproteobacteria(100);Nitrosococcales(100);Nitrosococcaceae(100);FS142-36B-02(100);
Otu00720	20	Bacteria(100);Proteobacteria(100);Proteobacteria_unclassified(70);Proteobacteria_unclassified(70);Proteobacteria_unclassified(70);Proteobacteria_unclassified(70);
Otu00721	18	Bacteria(100);Bacteroidetes(100);Bacteroidia(100);Flavobacteriales(100);Flavobacteriaceae(100);Actibacter(89);
Otu00722	11	Bacteria(100);Poribacteria(100);Poribacteria_cl(100);Poribacteria_or(100);Poribacteria_fa(100);Poribacteria_ge(100);
Otu00723	12	Bacteria(100);Proteobacteria(100);Gammaproteobacteria(100);Vibrionales(100);Vibrionaceae(100);Vibrio(84);
Otu00725	15	Bacteria(100);Cyanobacteria(100);Oxyphotobacteria(100);Eurycoccales(100);Eurycoccales_Incertae_Sedis(100);Synechococcus_PCC-7336(100);
Otu00726	14	Bacteria(100);Proteobacteria(100);Alphaproteobacteria(100);Rhodobacterales(100);Rhodobacteraceae(100);Albidovulum(100);
Otu00727	52	Bacteria(100);Cyanobacteria(100);Oxyphotobacteria(100);Synechococcales(100);Cyanobiaceae(100);Cyanobiaceae_ge(100);
Otu00728	34	Bacteria(100);Gemmatimonadetes(100);BD2-11_terrestrial_group(100);BD2-11_terrestrial_group_or(100);BD2-11_terrestrial_group_fa(100);BD2-11_terrestrial_group_ge(100);
Otu00729	8	Bacteria(100);Proteobacteria(100);Deltaproteobacteria(100);Myxococcales(75);Myxococcales_unclassified(75);Myxococcales_unclassified(75);
Otu00730	22	Bacteria(100);Verrucomicrobia(100);Verrucomicrobiae(100);Pedosphaerales(100);Pedosphaeraceae(100);SCGC_AAA164-E04(100);
Otu00731	15	Bacteria(100);Marinimicrobia_(SAR406_clade)(100);Marinimicrobia_(SAR406_clade)_cl(100);Marinimicrobia_(SAR406_clade)_or(100);Marinimicrobia_(SAR406_clade)_fa(100);Marinimicrobia_(SAR406_clade)_ge(100);
Otu00732	22	Bacteria(100);PAUC34f(100);PAUC34f_cl(100);PAUC34f_or(100);PAUC34f_fa(100);PAUC34f_ge(100);
Otu00733	17	Bacteria(100);Proteobacteria(100);Deltaproteobacteria(100);Myxococcales(100);Sandaracinaceae(100);uncultured(100);
Otu00735	16	Bacteria(100);Cyanobacteria(100);Oxyphotobacteria(100);Chloroplast(100);Chloroplast_fa(100);Chloroplast_ge(100);
Otu00736	8	Bacteria(100);Chloroflexi(100);Dehalococcoidia(100);SAR202_clade(100);SAR202_clade_fa(100);SAR202_clade_ge(100);
Otu00737	21	Bacteria(100);Chloroflexi(100);Anaerolineae(100);Caldilineales(100);Caldilineaceae(100);uncultured(100);
Otu00738	10	Bacteria(100);Proteobacteria(100);Alphaproteobacteria(100);Micavibrionales(100);Micavibrionaceae(80);Micavibrionaceae_unclassified(80);
Otu00739	18	Bacteria(100);Proteobacteria(100);Alphaproteobacteria(100);SAR11_clade(100);Clade_II(95);Clade_II_ge(95);
Otu00740	5	Bacteria(100);Proteobacteria(100);Gammaproteobacteria(100);Oceanospirillales(100);Litoricolaceae(100);Litoricola(100);
Otu00741	23	Bacteria(100);Planctomycetes(100);Planctomycetacia(100);Pirellulales(100);Pirellulaceae(100);uncultured(100);
Otu00742	28	Bacteria(100);Proteobacteria(100);Deltaproteobacteria(100);Deltaproteobacteria_unclassified(86);Deltaproteobacteria_unclassified(86);Deltaproteobacteria_unclassified(86);
Otu00743	52	Bacteria(100);Cyanobacteria(100);Oxyphotobacteria(100);Synechococcales(100);Cyanobiaceae(100);Cyanobiaceae_ge(100);
Otu00744	25	Bacteria(100);Proteobacteria(100);Deltaproteobacteria(100);Bdellovibrionales(100);Bacteriovoracaceae(100);Bacteriovoracaceae_unclassified(92);
Otu00745	13	Bacteria(77);Bacteria_unclassified(77);Bacteria_unclassified(77);Bacteria_unclassified(77);Bacteria_unclassified(77);Bacteria_unclassified(77);
Otu00746	41	Bacteria(100);Gemmatimonadetes(100);BD2-11_terrestrial_group(100);BD2-11_terrestrial_group_or(100);BD2-11_terrestrial_group_fa(100);BD2-11_terrestrial_group_ge(100);
Otu00747	37	Bacteria(100);PAUC34f(100);PAUC34f_cl(100);PAUC34f_or(100);PAUC34f_fa(100);PAUC34f_ge(100);
Otu00748	7	Bacteria(100);Actinobacteria(100);Thermoleophilia(100);Solirubrobacterales(100);Solirubrobacteraceae(100);Conexibacter(100);
Otu00749	28	Bacteria(100);Proteobacteria(100);Deltaproteobacteria(100);Deltaproteobacteria_unclassified(61);Deltaproteobacteria_unclassified(61);Deltaproteobacteria_unclassified(61);
Otu00750	59	Bacteria(100);Proteobacteria(100);Gammaproteobacteria(100);Nitrosococcales(100);Nitrosococcaceae(100);AqS1(78);
Otu00751	21	Bacteria(100);Cyanobacteria(100);Oxyphotobacteria(100);Synechococcales(100);Cyanobiaceae(100);Cyanobiaceae_ge(100);
Otu00752	10	Archaea(100);Euryarchaeota(100);Thermoplasmata(100);Marine_Group_II(100);Marine_Group_II_fa(100);Marine_Group_II_ge(100);
Otu00753	18	Bacteria(100);Proteobacteria(100);Alphaproteobacteria(100);SAR11_clade(100);Clade_I(100);Clade_Ia(89);
Otu00754	14	Bacteria(100);Proteobacteria(100);Gammaproteobacteria(100);Ectothiorhodospirales(100);Ectothiorhodospiraceae(100);Thiogranum(100);
Otu00755	15	Bacteria(100);Proteobacteria(100);Alphaproteobacteria(100);Rhodobacterales(100);Rhodobacteraceae(100);Albidovulum(100);
Otu00756	19	Bacteria(100);Cyanobacteria(100);Oxyphotobacteria(100);Chloroplast(100);Chloroplast_fa(100);Chloroplast_ge(100);
Otu00758	15	Bacteria(100);Planctomycetes(100);Planctomycetacia(100);Pirellulales(100);Pirellulaceae(100);Pirellula(100);
Otu00759	25	Bacteria(100);Actinobacteria(100);Acidimicrobiia(100);Microtrichales(100);Microtrichaceae(100);Sva0996_marine_group(100);
Otu00760	8	Bacteria(100);Chloroflexi(100);Dehalococcoidia(100);SAR202_clade(100);SAR202_clade_fa(100);SAR202_clade_ge(100);
Otu00761	12	Bacteria(100);Proteobacteria(100);Alphaproteobacteria(100);Sphingomonadales(100);Sphingomonadaceae(100);Sphingomonadaceae_unclassified(100);
Otu00762	16	Bacteria(100);Proteobacteria(100);Gammaproteobacteria(100);UBA10353_marine_group(100);UBA10353_marine_group_fa(100);UBA10353_marine_group_ge(100);
Otu00763	39	Bacteria(100);PAUC34f(100);PAUC34f_cl(100);PAUC34f_or(100);PAUC34f_fa(100);PAUC34f_ge(100);
Otu00765	9	Bacteria(100);Verrucomicrobia(100);Verrucomicrobiae(100);Opitutales(100);Puniceicoccaceae(100);Lentimonas(100);
Otu00766	12	Bacteria(100);Bacteria_unclassified(84);Bacteria_unclassified(84);Bacteria_unclassified(84);Bacteria_unclassified(84);Bacteria_unclassified(84);
Otu00767	9	Bacteria(100);Chloroflexi(100);Dehalococcoidia(89);SAR202_clade(78);SAR202_clade_fa(78);SAR202_clade_ge(78);
Otu00768	12	Bacteria(100);Cyanobacteria(100);Oxyphotobacteria(100);Chloroplast(100);Chloroplast_fa(100);Chloroplast_ge(100);
Otu00769	29	Bacteria(100);Proteobacteria(100);Gammaproteobacteria(100);KI89A_clade(100);KI89A_clade_fa(100);KI89A_clade_ge(100);
Otu00770	13	Bacteria(100);Proteobacteria(100);Alphaproteobacteria(100);Alphaproteobacteria_unclassified(100);Alphaproteobacteria_unclassified(100);Alphaproteobacteria_unclassified(100);
Otu00771	10	Bacteria(100);Proteobacteria(100);Gammaproteobacteria(100);Betaproteobacteriales(100);Burkholderiaceae(100);Burkholderiaceae_unclassified(100);
Otu00772	16	Bacteria(100);Actinobacteria(100);Actinobacteria(100);Micrococcales(100);Microbacteriaceae(100);ML602J-51(75);
Otu00773	17	Bacteria(100);Proteobacteria(100);Alphaproteobacteria(100);Rhodovibrionales(100);Rhodovibrionales_unclassified(59);Rhodovibrionales_unclassified(59);
Otu00774	6	Bacteria(100);Bacteroidetes(100);Bacteroidia(100);Flavobacteriales(100);Flavobacteriaceae(100);NS5_marine_group(100);
Otu00775	55	Bacteria(100);Proteobacteria(100);Alphaproteobacteria(100);Puniceispirillales(100);Puniceispirillales_Incertae_Sedis(100);Constrictibacter(100);
Otu00776	12	Bacteria(100);Proteobacteria(100);Deltaproteobacteria(100);Bdellovibrionales(100);Bdellovibrionaceae(100);OM27_clade(100);
Otu00777	48	Bacteria(100);Proteobacteria(100);Alphaproteobacteria(100);Rhodobacterales(100);Rhodobacteraceae(100);Albidovulum(100);
Otu00778	11	Bacteria(100);Proteobacteria(100);Alphaproteobacteria(100);Rhodobacterales(100);Rhodobacteraceae(100);Rhodobacteraceae_unclassified(100);
Otu00779	31	Bacteria(100);Nitrospinae(100);P9X2b3D02(100);P9X2b3D02_or(100);P9X2b3D02_fa(100);P9X2b3D02_ge(100);
Otu00780	34	Bacteria(100);Actinobacteria(100);Acidimicrobiia(100);Microtrichales(100);Microtrichaceae(100);Sva0996_marine_group(100);
Otu00781	16	Bacteria(100);Planctomycetes(100);Planctomycetacia(100);Pirellulales(100);Pirellulaceae(100);Rubripirellula(100);
Otu00782	54	Bacteria(100);Nitrospirae(100);Nitrospira(100);Nitrospirales(100);Nitrospiraceae(100);Nitrospira(100);
Otu00783	18	Bacteria(100);Bacteroidetes(100);Bacteroidia(100);Cytophagales(100);Cyclobacteriaceae(100);Marinoscillum(95);
Otu00784	8	Bacteria(100);Bacteroidetes(100);Bacteroidia(100);Bacteroidia_unclassified(100);Bacteroidia_unclassified(100);Bacteroidia_unclassified(100);
Otu00786	6	Bacteria(100);Proteobacteria(100);Gammaproteobacteria(100);Oceanospirillales(100);Halomonadaceae(100);Halomonas(100);
Otu00787	13	Bacteria(100);Proteobacteria(100);Alphaproteobacteria(100);Rhodobacterales(100);Rhodobacteraceae(100);Rhodobacteraceae_unclassified(100);
Otu00788	14	Bacteria(100);PAUC34f(100);PAUC34f_cl(100);PAUC34f_or(100);PAUC34f_fa(100);PAUC34f_ge(100);
Otu00789	18	Bacteria(100);Cyanobacteria(100);Oxyphotobacteria(100);Chloroplast(100);Chloroplast_fa(100);Chloroplast_ge(100);
Otu00790	32	Bacteria(100);Gemmatimonadetes(100);BD2-11_terrestrial_group(100);BD2-11_terrestrial_group_or(100);BD2-11_terrestrial_group_fa(100);BD2-11_terrestrial_group_ge(100);
Otu00791	2	Bacteria(100);Proteobacteria(100);Alphaproteobacteria(100);Caedibacterales(100);Caedibacteraceae(100);Candidatus_Nucleicultrix(100);
Otu00793	23	Bacteria(100);Proteobacteria(100);Gammaproteobacteria(100);KI89A_clade(100);KI89A_clade_fa(100);KI89A_clade_ge(100);
Otu00794	56	Bacteria(100);Chloroflexi(100);TK17(100);TK17_or(100);TK17_fa(100);TK17_ge(100);
Otu00795	20	Bacteria(100);Proteobacteria(100);Alphaproteobacteria(100);Rhodovibrionales(100);Kiloniellaceae(90);uncultured(85);
Otu00796	16	Bacteria(100);Proteobacteria(100);Alphaproteobacteria(100);Caulobacterales(100);Hyphomonadaceae(100);Henriciella(100);
Otu00797	39	Bacteria(100);Proteobacteria(100);Deltaproteobacteria(100);Deltaproteobacteria_unclassified(85);Deltaproteobacteria_unclassified(85);Deltaproteobacteria_unclassified(85);
Otu00798	9	Bacteria(100);Chloroflexi(100);Anaerolineae(100);SBR1031(100);A4b(100);A4b_ge(100);
Otu00800	6	Bacteria(100);Chloroflexi(100);Dehalococcoidia(100);SAR202_clade(100);SAR202_clade_fa(100);SAR202_clade_ge(100);
Otu00801	10	Bacteria(100);Marinimicrobia_(SAR406_clade)(100);Marinimicrobia_(SAR406_clade)_cl(100);Marinimicrobia_(SAR406_clade)_or(100);Marinimicrobia_(SAR406_clade)_fa(100);Marinimicrobia_(SAR406_clade)_ge(100);
Otu00802	21	Bacteria(100);Proteobacteria(100);Gammaproteobacteria(100);Gammaproteobacteria_unclassified(62);Gammaproteobacteria_unclassified(62);Gammaproteobacteria_unclassified(62);
Otu00804	16	Bacteria(100);Proteobacteria(100);Gammaproteobacteria(100);Alteromonadales(100);Idiomarinaceae(100);Idiomarina(100);
Otu00805	13	Bacteria(100);Cyanobacteria(100);Oxyphotobacteria(100);Chloroplast(100);Chloroplast_fa(100);Chloroplast_ge(100);
Otu00806	5	Bacteria(100);Cyanobacteria(100);Oxyphotobacteria(100);Chloroplast(100);Chloroplast_fa(100);Chloroplast_ge(100);
Otu00807	10	Bacteria(100);Chloroflexi(100);Anaerolineae(100);SBR1031(100);A4b(100);A4b_ge(100);
Otu00808	10	Bacteria(100);Chloroflexi(100);Dehalococcoidia(100);SAR202_clade(100);SAR202_clade_fa(100);SAR202_clade_ge(100);
Otu00809	13	Bacteria(100);Epsilonbacteraeota(100);Campylobacteria(100);Campylobacterales(100);Arcobacteraceae(100);Arcobacter(100);
Otu00810	51	Bacteria(100);Dadabacteria(100);Dadabacteriia(100);Dadabacteriales(100);Dadabacteriales_fa(100);Dadabacteriales_ge(100);
Otu00811	11	Bacteria(100);Bacteria_unclassified(73);Bacteria_unclassified(73);Bacteria_unclassified(73);Bacteria_unclassified(73);Bacteria_unclassified(73);
Otu00812	26	Bacteria(100);Proteobacteria(100);Alphaproteobacteria(100);Puniceispirillales(100);Puniceispirillales_Incertae_Sedis(100);Constrictibacter(100);
Otu00813	31	Bacteria(100);Proteobacteria(100);Deltaproteobacteria(100);Myxococcales(100);bacteriap25(100);bacteriap25_ge(100);
Otu00814	54	Bacteria(100);Nitrospinae(100);P9X2b3D02(100);P9X2b3D02_or(100);P9X2b3D02_fa(100);P9X2b3D02_ge(100);
Otu00815	7	Bacteria(100);PAUC34f(100);PAUC34f_cl(100);PAUC34f_or(100);PAUC34f_fa(100);PAUC34f_ge(100);
Otu00816	6	Bacteria(100);Proteobacteria(100);Gammaproteobacteria(100);Gammaproteobacteria_unclassified(100);Gammaproteobacteria_unclassified(100);Gammaproteobacteria_unclassified(100);
Otu00818	7	Bacteria(100);Cyanobacteria(100);Oxyphotobacteria(100);Chloroplast(100);Chloroplast_fa(100);Chloroplast_ge(100);
Otu00819	14	Bacteria(100);Bacteroidetes(100);Bacteroidia(100);Flavobacteriales(100);NS9_marine_group(72);NS9_marine_group_ge(72);
Otu00820	7	Bacteria(100);Marinimicrobia_(SAR406_clade)(100);Marinimicrobia_(SAR406_clade)_cl(100);Marinimicrobia_(SAR406_clade)_or(100);Marinimicrobia_(SAR406_clade)_fa(100);Marinimicrobia_(SAR406_clade)_ge(100);
Otu00821	8	Bacteria(100);Proteobacteria(100);Gammaproteobacteria(100);Oceanospirillales(100);Endozoicomonadaceae(100);Endozoicomonas(100);
Otu00822	12	Bacteria(100);Bacteroidetes(100);Bacteroidia(100);Flavobacteriales(100);NS9_marine_group(92);NS9_marine_group_ge(92);
Otu00823	16	Bacteria(100);Proteobacteria(100);Alphaproteobacteria(100);Rhodobacterales(88);Rhodobacteraceae(88);Rhodobacteraceae_unclassified(88);
Otu00824	42	Bacteria(100);Proteobacteria(100);Alphaproteobacteria(100);SAR11_clade(100);Clade_I(100);Clade_Ia(98);
Otu00825	43	Bacteria(100);Proteobacteria(100);Alphaproteobacteria(100);SAR11_clade(100);Clade_I(100);Clade_I_unclassified(54);
Otu00826	7	Bacteria(100);Proteobacteria(100);Gammaproteobacteria(100);SAR86_clade(100);SAR86_clade_fa(100);SAR86_clade_ge(100);
Otu00827	7	Bacteria(100);Proteobacteria(100);Deltaproteobacteria(100);PB19(100);PB19_fa(100);PB19_ge(100);
Otu00828	18	Bacteria(100);Proteobacteria(100);Gammaproteobacteria(100);KI89A_clade(100);KI89A_clade_fa(100);KI89A_clade_ge(100);
Otu00829	31	Bacteria(100);PAUC34f(100);PAUC34f_cl(100);PAUC34f_or(100);PAUC34f_fa(100);PAUC34f_ge(100);
Otu00831	16	Bacteria(100);Cyanobacteria(100);Oxyphotobacteria(100);Chloroplast(100);Chloroplast_fa(100);Chloroplast_ge(100);
Otu00834	44	Bacteria(100);Proteobacteria(100);Gammaproteobacteria(100);Nitrosococcales(100);Nitrosococcaceae(100);AqS1(94);
Otu00835	8	Bacteria(100);Proteobacteria(100);Deltaproteobacteria(100);Oligoflexales(100);Oligoflexaceae(100);uncultured(100);
Otu00836	14	Bacteria(100);Proteobacteria(100);Gammaproteobacteria(100);Francisellales(100);Francisellaceae(100);Francisella(100);
Otu00837	7	Bacteria(100);Proteobacteria(100);Gammaproteobacteria(100);Cellvibrionales(86);Cellvibrionales_unclassified(86);Cellvibrionales_unclassified(86);
Otu00838	44	Bacteria(100);Proteobacteria(100);Alphaproteobacteria(100);Puniceispirillales(100);Puniceispirillales_Incertae_Sedis(100);Constrictibacter(100);
Otu00839	36	Bacteria(100);Proteobacteria(98);Deltaproteobacteria(98);Deltaproteobacteria_unclassified(70);Deltaproteobacteria_unclassified(70);Deltaproteobacteria_unclassified(70);
Otu00840	6	Bacteria(100);Proteobacteria(100);Gammaproteobacteria(100);Gammaproteobacteria_unclassified(100);Gammaproteobacteria_unclassified(100);Gammaproteobacteria_unclassified(100);
Otu00841	6	Bacteria(100);Bacteria_unclassified(100);Bacteria_unclassified(100);Bacteria_unclassified(100);Bacteria_unclassified(100);Bacteria_unclassified(100);
Otu00842	6	Bacteria(100);Cyanobacteria(100);Oxyphotobacteria(100);Chloroplast(100);Chloroplast_fa(100);Chloroplast_ge(100);
Otu00843	14	Bacteria(100);Proteobacteria(100);Gammaproteobacteria(100);Gammaproteobacteria_Incertae_Sedis(72);Unknown_Family(72);Unknown_Family_ge(72);
Otu00845	14	Bacteria(100);Dadabacteria(100);Dadabacteriia(100);Dadabacteriales(100);Dadabacteriales_fa(100);Dadabacteriales_ge(100);
Otu00846	48	Bacteria(100);Cyanobacteria(100);Oxyphotobacteria(100);Synechococcales(100);Cyanobiaceae(100);Cyanobiaceae_ge(100);
Otu00847	13	Bacteria(100);Bacteroidetes(100);Bacteroidia(100);Chitinophagales(100);Chitinophagaceae(100);Sediminibacterium(100);
Otu00848	6	Bacteria(100);Proteobacteria(100);Alphaproteobacteria(100);Sphingomonadales(100);Sphingomonadaceae(100);Novosphingobium(100);
Otu00849	14	Bacteria(100);Bacteroidetes(100);Bacteroidia(100);Flavobacteriales(100);Crocinitomicaceae(100);Crocinitomix(79);
Otu00850	29	Bacteria(100);Proteobacteria(100);Alphaproteobacteria(100);SAR11_clade(100);Clade_I(100);Clade_Ia(97);
Otu00851	17	Bacteria(100);Chloroflexi(100);Anaerolineae(100);Caldilineales(100);Caldilineaceae(100);uncultured(100);
Otu00852	10	Bacteria(100);Proteobacteria(100);Deltaproteobacteria(100);Desulfobacterales(100);Desulfobacteraceae(100);Sva0081_sediment_group(100);
Otu00853	39	Bacteria(100);Proteobacteria(100);Gammaproteobacteria(100);UBA10353_marine_group(88);UBA10353_marine_group_fa(88);UBA10353_marine_group_ge(88);
Otu00854	9	Bacteria(100);Proteobacteria(100);Gammaproteobacteria(100);Nitrosococcales(100);Nitrosococcaceae(100);Nitrosococcaceae_unclassified(100);
Otu00855	16	Bacteria(100);Proteobacteria(100);Deltaproteobacteria(100);Deltaproteobacteria_unclassified(75);Deltaproteobacteria_unclassified(75);Deltaproteobacteria_unclassified(75);
Otu00856	9	Bacteria(100);Proteobacteria(100);Gammaproteobacteria(100);Oceanospirillales(100);Litoricolaceae(100);Litoricola(100);
Otu00857	49	Bacteria(100);Proteobacteria(100);Alphaproteobacteria(100);Puniceispirillales(100);Puniceispirillales_Incertae_Sedis(100);Constrictibacter(100);
Otu00858	14	Bacteria(100);Chloroflexi(100);TK17(100);TK17_or(100);TK17_fa(100);TK17_ge(100);
Otu00859	9	Bacteria(100);Chloroflexi(89);Chloroflexi_unclassified(89);Chloroflexi_unclassified(89);Chloroflexi_unclassified(89);Chloroflexi_unclassified(89);
Otu00860	25	Bacteria(100);Nitrospinae(100);P9X2b3D02(100);P9X2b3D02_or(100);P9X2b3D02_fa(100);P9X2b3D02_ge(100);
Otu00861	16	Bacteria(100);Proteobacteria(100);Gammaproteobacteria(100);Gammaproteobacteria_unclassified(75);Gammaproteobacteria_unclassified(75);Gammaproteobacteria_unclassified(75);
Otu00862	25	Bacteria(100);Proteobacteria(100);Alphaproteobacteria(100);Puniceispirillales(100);Puniceispirillales_Incertae_Sedis(100);Constrictibacter(100);
Otu00863	14	Bacteria(100);Bacteroidetes(100);Bacteroidia(100);Flavobacteriales(100);Flavobacteriaceae(100);Flavobacteriaceae_unclassified(100);
Otu00865	10	Bacteria(100);Chloroflexi(100);Dehalococcoidia(100);SAR202_clade(100);SAR202_clade_fa(100);SAR202_clade_ge(100);
Otu00866	9	Bacteria(100);Proteobacteria(100);Gammaproteobacteria(100);Cellvibrionales(100);Cellvibrionales_unclassified(100);Cellvibrionales_unclassified(100);
Otu00868	34	Bacteria(100);Bacteroidetes(100);Bacteroidia(100);Flavobacteriales(100);Flavobacteriaceae(100);NS5_marine_group(100);
Otu00869	17	Bacteria(100);Cyanobacteria(100);Oxyphotobacteria(100);Chloroplast(100);Chloroplast_fa(100);Chloroplast_ge(100);
Otu00870	16	Bacteria(100);Proteobacteria(100);Alphaproteobacteria(100);Puniceispirillales(100);SAR116_clade(100);Candidatus_Puniceispirillum(69);
Otu00871	12	Bacteria(100);Proteobacteria(100);Gammaproteobacteria(100);UBA10353_marine_group(67);UBA10353_marine_group_fa(67);UBA10353_marine_group_ge(67);
Otu00872	24	Bacteria(100);Gemmatimonadetes(100);BD2-11_terrestrial_group(100);BD2-11_terrestrial_group_or(100);BD2-11_terrestrial_group_fa(100);BD2-11_terrestrial_group_ge(100);
Otu00873	36	Bacteria(100);Bacteroidetes(100);Rhodothermia(100);Rhodothermales(100);Rhodothermaceae(100);uncultured(100);
Otu00874	7	Bacteria(100);Poribacteria(100);Poribacteria_cl(100);Poribacteria_or(100);Poribacteria_fa(100);Poribacteria_ge(100);
Otu00875	19	Bacteria(100);Epsilonbacteraeota(100);Campylobacteria(100);Campylobacterales(100);Arcobacteraceae(100);Arcobacter(100);
Otu00877	45	Bacteria(100);Proteobacteria(100);Deltaproteobacteria(100);Myxococcales(100);bacteriap25(100);bacteriap25_ge(100);
Otu00879	11	Bacteria(100);Cyanobacteria(100);Oxyphotobacteria(100);Synechococcales(100);Cyanobiaceae(100);Synechococcus_CC9902(100);
Otu00880	19	Bacteria(100);Cyanobacteria(100);Oxyphotobacteria(100);Chloroplast(100);Chloroplast_fa(100);Chloroplast_ge(100);
Otu00881	17	Bacteria(100);Chloroflexi(100);Dehalococcoidia(100);SAR202_clade(100);SAR202_clade_fa(100);SAR202_clade_ge(100);
Otu00882	10	Bacteria(100);Bacteria_unclassified(100);Bacteria_unclassified(100);Bacteria_unclassified(100);Bacteria_unclassified(100);Bacteria_unclassified(100);
Otu00884	13	Bacteria(100);Proteobacteria(100);Alphaproteobacteria(100);Rhodobacterales(100);Rhodobacteraceae(100);Rhodobacteraceae_unclassified(100);
Otu00885	11	Archaea(100);Euryarchaeota(100);Thermoplasmata(100);Marine_Group_II(100);Marine_Group_II_fa(100);Marine_Group_II_ge(100);
Otu00887	11	Bacteria(100);Proteobacteria(100);Gammaproteobacteria(100);KI89A_clade(100);KI89A_clade_fa(100);KI89A_clade_ge(100);
Otu00888	7	Bacteria(100);Marinimicrobia_(SAR406_clade)(100);Marinimicrobia_(SAR406_clade)_cl(100);Marinimicrobia_(SAR406_clade)_or(100);Marinimicrobia_(SAR406_clade)_fa(100);Marinimicrobia_(SAR406_clade)_ge(100);
Otu00889	10	Bacteria(100);Proteobacteria(100);Deltaproteobacteria(100);NB1-j(100);NB1-j_fa(100);NB1-j_ge(100);
Otu00890	9	Bacteria(100);Cyanobacteria(100);Oxyphotobacteria(100);Chloroplast(100);Chloroplast_fa(100);Chloroplast_ge(100);
Otu00891	14	Bacteria(100);Bacteroidetes(100);Bacteroidia(100);Flavobacteriales(100);Flavobacteriales_unclassified(93);Flavobacteriales_unclassified(93);
Otu00892	5	Bacteria(100);Proteobacteria(100);Gammaproteobacteria(100);Oceanospirillales(100);Nitrincolaceae(100);uncultured(100);
Otu00893	7	Bacteria(100);Verrucomicrobia(100);Verrucomicrobiae(100);Opitutales(100);Puniceicoccaceae(100);Coraliomargarita(100);
Otu00894	6	Bacteria(100);Acidobacteria(84);Acidobacteriia(84);Solibacterales(84);Solibacteraceae_(Subgroup_3)(84);PAUC26f(84);
Otu00895	26	Bacteria(100);Cyanobacteria(100);Oxyphotobacteria(100);Synechococcales(100);Cyanobiaceae(100);Cyanobiaceae_ge(100);
Otu00896	17	Bacteria(100);Proteobacteria(100);Gammaproteobacteria(100);Gammaproteobacteria_unclassified(100);Gammaproteobacteria_unclassified(100);Gammaproteobacteria_unclassified(100);
Otu00897	25	Bacteria(100);Chloroflexi(100);TK17(100);TK17_or(100);TK17_fa(100);TK17_ge(100);
Otu00898	10	Bacteria(100);Proteobacteria(100);Gammaproteobacteria(100);Alteromonadales(100);Colwelliaceae(100);Thalassotalea(100);
Otu00899	10	Bacteria(100);Bacteroidetes(100);Bacteroidia(100);Chitinophagales(100);Saprospiraceae(100);uncultured(100);
Otu00900	5	Bacteria(100);Proteobacteria(100);Gammaproteobacteria(100);Coxiellales(61);Coxiellaceae(61);Coxiella(61);
Otu00901	45	Bacteria(100);Proteobacteria(100);Alphaproteobacteria(100);Puniceispirillales(100);Puniceispirillales_Incertae_Sedis(100);Constrictibacter(100);
Otu00902	22	Bacteria(100);Acidobacteria(100);Thermoanaerobaculia(100);Thermoanaerobaculales(100);Thermoanaerobaculaceae(100);Subgroup_10(100);
Otu00903	18	Bacteria(100);Cyanobacteria(100);Oxyphotobacteria(100);Synechococcales(100);Cyanobiaceae(100);Cyanobiaceae_ge(100);
Otu00904	13	Bacteria(100);PAUC34f(100);PAUC34f_cl(100);PAUC34f_or(100);PAUC34f_fa(100);PAUC34f_ge(100);
Otu00905	32	Bacteria(100);Dadabacteria(100);Dadabacteriia(100);Dadabacteriales(100);Dadabacteriales_fa(100);Dadabacteriales_ge(100);
Otu00906	12	Bacteria(100);Bacteroidetes(100);Bacteroidia(100);Flavobacteriales(100);Cryomorphaceae(100);NS10_marine_group(100);
Otu00907	24	Bacteria(100);Cyanobacteria(100);Oxyphotobacteria(100);Synechococcales(100);Cyanobiaceae(100);Cyanobiaceae_ge(100);
Otu00908	37	Bacteria(100);Proteobacteria(100);Alphaproteobacteria(100);Puniceispirillales(100);Puniceispirillales_Incertae_Sedis(100);Constrictibacter(100);
Otu00909	21	Bacteria(100);Gemmatimonadetes(100);BD2-11_terrestrial_group(100);BD2-11_terrestrial_group_or(100);BD2-11_terrestrial_group_fa(100);BD2-11_terrestrial_group_ge(100);
Otu00910	36	Bacteria(100);PAUC34f(100);PAUC34f_cl(100);PAUC34f_or(100);PAUC34f_fa(100);PAUC34f_ge(100);
Otu00911	15	Bacteria(100);Proteobacteria(100);Gammaproteobacteria(100);Nitrosococcales(94);Nitrosococcaceae(94);Nitrosococcaceae_unclassified(67);
Otu00912	10	Bacteria(100);Planctomycetes(100);Planctomycetacia(100);Pirellulales(100);Pirellulaceae(100);Blastopirellula(100);
Otu00913	8	Bacteria(100);Chloroflexi(100);JG30-KF-CM66(88);JG30-KF-CM66_or(88);JG30-KF-CM66_fa(88);JG30-KF-CM66_ge(88);
Otu00914	6	Bacteria(100);Proteobacteria(100);Gammaproteobacteria(100);uncultured(84);uncultured_fa(84);uncultured_ge(84);
Otu00915	27	Bacteria(100);Proteobacteria(100);Alphaproteobacteria(100);Puniceispirillales(100);Puniceispirillales_Incertae_Sedis(100);Constrictibacter(100);
Otu00916	4	Bacteria(100);Proteobacteria(100);Gammaproteobacteria(100);Betaproteobacteriales(100);Rhodocyclaceae(100);Rhodocyclaceae_unclassified(75);
Otu00917	9	Bacteria(100);Verrucomicrobia(100);Verrucomicrobiae(100);Verrucomicrobiales(100);Rubritaleaceae(89);Rubritaleaceae_unclassified(89);
Otu00918	9	Bacteria(100);Proteobacteria(100);Gammaproteobacteria(100);Steroidobacterales(78);Woeseiaceae(78);Woeseia(78);
Otu00919	15	Bacteria(100);Cyanobacteria(100);Oxyphotobacteria(100);Chloroplast(100);Chloroplast_fa(100);Chloroplast_ge(100);
Otu00921	31	Bacteria(100);Proteobacteria(100);Gammaproteobacteria(100);KI89A_clade(100);KI89A_clade_fa(100);KI89A_clade_ge(100);
Otu00922	21	Bacteria(100);Chloroflexi(100);TK30(100);TK30_or(100);TK30_fa(100);TK30_ge(100);
Otu00923	25	Bacteria(100);Proteobacteria(100);Gammaproteobacteria(100);UBA10353_marine_group(56);UBA10353_marine_group_fa(56);UBA10353_marine_group_ge(56);
Otu00924	39	Bacteria(100);Proteobacteria(100);Deltaproteobacteria(100);Deltaproteobacteria_unclassified(80);Deltaproteobacteria_unclassified(80);Deltaproteobacteria_unclassified(80);
Otu00925	41	Bacteria(100);Proteobacteria(100);Alphaproteobacteria(100);SAR11_clade(100);Clade_I(100);Clade_I_unclassified(57);
Otu00926	21	Bacteria(100);Proteobacteria(100);Gammaproteobacteria(100);UBA10353_marine_group(100);UBA10353_marine_group_fa(100);UBA10353_marine_group_ge(100);
Otu00927	9	Bacteria(100);Bacteroidetes(100);Bacteroidia(100);Flavobacteriales(100);Flavobacteriaceae(100);NS4_marine_group(100);
Otu00928	19	Bacteria(100);Cyanobacteria(100);Oxyphotobacteria(100);Synechococcales(100);Cyanobiaceae(100);Cyanobiaceae_ge(100);
Otu00929	15	Bacteria(100);Planctomycetes(67);Planctomycetes_unclassified(61);Planctomycetes_unclassified(61);Planctomycetes_unclassified(61);Planctomycetes_unclassified(61);
Otu00930	5	Bacteria(100);Cyanobacteria(100);Oxyphotobacteria(100);Chloroplast(100);Chloroplast_fa(100);Chloroplast_ge(100);
Otu00931	39	Bacteria(100);Proteobacteria(100);Gammaproteobacteria(100);KI89A_clade(95);KI89A_clade_fa(95);KI89A_clade_ge(95);
Otu00933	20	Bacteria(100);Acidobacteria(100);Subgroup_9(100);Subgroup_9_or(100);Subgroup_9_fa(100);Subgroup_9_ge(100);
Otu00934	14	Bacteria(100);Verrucomicrobia(100);Verrucomicrobiae(100);Arctic97B-4_marine_group(100);Arctic97B-4_marine_group_fa(100);Arctic97B-4_marine_group_ge(100);
Otu00935	35	Bacteria(100);Proteobacteria(100);Alphaproteobacteria(100);Puniceispirillales(100);SAR116_clade(100);SAR116_clade_ge(100);
Otu00936	31	Bacteria(100);Proteobacteria(100);Gammaproteobacteria(100);Nitrosococcales(100);Nitrosococcaceae(100);FS142-36B-02(100);
Otu00937	10	Bacteria(100);Chloroflexi(100);Anaerolineae(100);SBR1031(100);A4b(100);A4b_ge(100);
Otu00938	11	Bacteria(100);Planctomycetes(100);Planctomycetacia(100);Pirellulales(100);Pirellulaceae(100);Rhodopirellula(100);
Otu00939	22	Bacteria(100);Acidobacteria(100);Thermoanaerobaculia(100);Thermoanaerobaculales(100);Thermoanaerobaculaceae(100);Subgroup_10(100);
Otu00940	4	Bacteria(100);Proteobacteria(75);Deltaproteobacteria(75);Deltaproteobacteria_unclassified(75);Deltaproteobacteria_unclassified(75);Deltaproteobacteria_unclassified(75);
Otu00941	10	Bacteria(100);Proteobacteria(100);Alphaproteobacteria(100);Alphaproteobacteria_unclassified(100);Alphaproteobacteria_unclassified(100);Alphaproteobacteria_unclassified(100);
Otu00942	18	Bacteria(100);Proteobacteria(100);Alphaproteobacteria(100);Puniceispirillales(100);Puniceispirillales_Incertae_Sedis(100);Constrictibacter(100);
Otu00943	6	Bacteria(100);Proteobacteria(100);Alphaproteobacteria(100);Rhodobacterales(100);Rhodobacteraceae(100);Rhodobacteraceae_unclassified(67);
Otu00944	12	Bacteria(100);Proteobacteria(100);Deltaproteobacteria(100);PB19(100);PB19_fa(100);PB19_ge(100);
Otu00945	37	Bacteria(100);Nitrospirae(100);Nitrospira(100);Nitrospirales(100);Nitrospiraceae(100);Nitrospira(100);
Otu00946	4	Bacteria(100);Actinobacteria(100);Actinobacteria(100);Micrococcales(100);Microbacteriaceae(100);Candidatus_Aquiluna(100);
Otu00947	6	Bacteria(67);Bacteria_unclassified(67);Bacteria_unclassified(67);Bacteria_unclassified(67);Bacteria_unclassified(67);Bacteria_unclassified(67);
Otu00948	8	Bacteria(100);Proteobacteria(100);Gammaproteobacteria(100);Oceanospirillales(100);Oleiphilaceae(100);Oleiphilus(100);
Otu00949	8	Bacteria(100);Proteobacteria(100);Gammaproteobacteria(100);Oceanospirillales(100);Endozoicomonadaceae(100);Endozoicomonas(100);
Otu00950	21	Bacteria(100);Nitrospirae(100);Nitrospira(100);Nitrospirales(100);Nitrospiraceae(100);Nitrospira(100);
Otu00951	23	Bacteria(100);Cyanobacteria(100);Oxyphotobacteria(100);Synechococcales(100);Cyanobiaceae(100);Cyanobiaceae_ge(100);
Otu00952	18	Bacteria(100);Proteobacteria(100);Alphaproteobacteria(95);Alphaproteobacteria_unclassified(95);Alphaproteobacteria_unclassified(95);Alphaproteobacteria_unclassified(95);
Otu00953	13	Bacteria(100);Proteobacteria(100);Gammaproteobacteria(100);Gammaproteobacteria_unclassified(85);Gammaproteobacteria_unclassified(85);Gammaproteobacteria_unclassified(85);
Otu00954	18	Bacteria(100);Proteobacteria(100);Proteobacteria_unclassified(73);Proteobacteria_unclassified(73);Proteobacteria_unclassified(73);Proteobacteria_unclassified(73);
Otu00955	10	Bacteria(100);Proteobacteria(100);Deltaproteobacteria(100);Bdellovibrionales(90);Bdellovibrionaceae(90);OM27_clade(90);
Otu00956	39	Bacteria(100);Proteobacteria(100);Gammaproteobacteria(100);KI89A_clade(98);KI89A_clade_fa(98);KI89A_clade_ge(98);
Otu00957	13	Bacteria(100);Proteobacteria(100);Alphaproteobacteria(100);SAR11_clade(100);Clade_II(100);Clade_II_ge(100);
Otu00958	14	unknown(100);unknown_unclassified(100);unknown_unclassified(100);unknown_unclassified(100);unknown_unclassified(100);unknown_unclassified(100);
Otu00959	32	Bacteria(100);Bacteroidetes(100);Rhodothermia(100);Rhodothermales(100);Rhodothermaceae(100);uncultured(100);
Otu00960	10	Bacteria(100);Verrucomicrobia(100);Verrucomicrobiae(100);Opitutales(100);Puniceicoccaceae(100);Coraliomargarita(100);
Otu00962	15	Bacteria(100);Proteobacteria(100);Gammaproteobacteria(100);Gammaproteobacteria_Incertae_Sedis(100);Unknown_Family(100);uncultured(100);
Otu00963	8	Bacteria(100);Proteobacteria(100);Alphaproteobacteria(100);SAR11_clade(100);Clade_II(100);Clade_II_ge(100);
Otu00964	8	Bacteria(100);Cyanobacteria(100);Oxyphotobacteria(100);Chloroplast(100);Chloroplast_fa(100);Chloroplast_ge(100);
Otu00966	4	Bacteria(100);Cyanobacteria(100);Oxyphotobacteria(100);Chloroplast(100);Chloroplast_fa(100);Chloroplast_ge(100);
Otu00968	7	Bacteria(100);Proteobacteria(100);Alphaproteobacteria(100);Rickettsiales(100);SM2D12(86);SM2D12_ge(86);
Otu00969	33	Bacteria(100);Bacteroidetes(100);Rhodothermia(100);Rhodothermales(100);Rhodothermaceae(100);uncultured(100);
Otu00970	28	Bacteria(100);Proteobacteria(100);Gammaproteobacteria(100);Nitrosococcales(97);Nitrosococcaceae(97);AqS1(90);
Otu00971	9	Bacteria(100);Planctomycetes(100);OM190(100);OM190_or(100);OM190_fa(100);OM190_ge(100);
Otu00972	17	Bacteria(100);Proteobacteria(100);Gammaproteobacteria(100);Cellvibrionales(100);Cellvibrionales_unclassified(77);Cellvibrionales_unclassified(77);
Otu00973	18	Bacteria(100);Proteobacteria(100);Deltaproteobacteria(100);Deltaproteobacteria_unclassified(100);Deltaproteobacteria_unclassified(100);Deltaproteobacteria_unclassified(100);
Otu00974	29	Bacteria(100);Proteobacteria(100);Deltaproteobacteria(100);Deltaproteobacteria_unclassified(66);Deltaproteobacteria_unclassified(66);Deltaproteobacteria_unclassified(66);
Otu00975	26	Bacteria(100);Proteobacteria(100);Alphaproteobacteria(100);Puniceispirillales(100);Puniceispirillales_Incertae_Sedis(100);Constrictibacter(100);
Otu00976	34	Bacteria(100);Bacteroidetes(100);Rhodothermia(100);Rhodothermales(100);Rhodothermaceae(100);uncultured(100);
Otu00977	13	Bacteria(100);Bacteroidetes(100);Bacteroidia(100);Bacteroidia_unclassified(100);Bacteroidia_unclassified(100);Bacteroidia_unclassified(100);
Otu00978	6	Bacteria(100);Marinimicrobia_(SAR406_clade)(100);Marinimicrobia_(SAR406_clade)_cl(100);Marinimicrobia_(SAR406_clade)_or(100);Marinimicrobia_(SAR406_clade)_fa(100);Marinimicrobia_(SAR406_clade)_ge(100);
Otu00979	6	Bacteria(100);Proteobacteria(100);Deltaproteobacteria(100);Myxococcales(100);P3OB-42(100);P3OB-42_ge(100);
Otu00980	7	Bacteria(100);Actinobacteria(100);Actinobacteria(100);Corynebacteriales(100);Mycobacteriaceae(100);Mycobacterium(100);
Otu00981	34	Bacteria(100);Proteobacteria(100);Gammaproteobacteria(100);Gammaproteobacteria_unclassified(53);Gammaproteobacteria_unclassified(53);Gammaproteobacteria_unclassified(53);
Otu00982	13	Bacteria(100);Proteobacteria(100);Alphaproteobacteria(100);Puniceispirillales(100);SAR116_clade(100);Candidatus_Puniceispirillum(77);
Otu00983	3	Bacteria(100);Proteobacteria(100);Gammaproteobacteria(100);Salinisphaerales(100);Solimonadaceae(100);Oceanococcus(100);
Otu00984	12	Bacteria(100);Bacteroidetes(100);Bacteroidia(100);Flavobacteriales(100);Flavobacteriaceae(100);NS5_marine_group(100);
Otu00985	17	Bacteria(100);Proteobacteria(89);Deltaproteobacteria(83);Deltaproteobacteria_unclassified(71);Deltaproteobacteria_unclassified(71);Deltaproteobacteria_unclassified(71);
Otu00986	33	Bacteria(100);Proteobacteria(100);Gammaproteobacteria(100);Nitrosococcales(88);Nitrosococcaceae(88);Nitrosococcaceae_unclassified(61);
Otu00988	4	Bacteria(100);Proteobacteria(100);Alphaproteobacteria(100);Caulobacterales(100);Hyphomonadaceae(100);Oceanicaulis(100);
Otu00989	11	Bacteria(100);Proteobacteria(100);Gammaproteobacteria(100);JTB23(100);JTB23_fa(100);JTB23_ge(100);
Otu00990	7	Bacteria(100);Chloroflexi(100);Anaerolineae(100);SBR1031(100);A4b(100);A4b_ge(100);
Otu00991	5	Bacteria(100);Actinobacteria(100);Acidimicrobiia(100);Microtrichales(100);Microtrichaceae(100);Sva0996_marine_group(100);
Otu00992	15	Bacteria(100);Bacteria_unclassified(100);Bacteria_unclassified(100);Bacteria_unclassified(100);Bacteria_unclassified(100);Bacteria_unclassified(100);
Otu00993	19	Bacteria(100);Proteobacteria(100);Alphaproteobacteria(100);SAR11_clade(100);Clade_II(100);Clade_II_ge(100);
Otu00994	5	Bacteria(100);Bacteria_unclassified(100);Bacteria_unclassified(100);Bacteria_unclassified(100);Bacteria_unclassified(100);Bacteria_unclassified(100);
Otu00995	4	Bacteria(100);Cyanobacteria(100);Oxyphotobacteria(100);Chloroplast(100);Chloroplast_fa(100);Chloroplast_ge(100);
Otu00997	5	Bacteria(100);Cyanobacteria(100);Oxyphotobacteria(100);Chloroplast(100);Chloroplast_fa(100);Chloroplast_ge(100);
Otu00998	10	Bacteria(100);Bacteroidetes(100);Bacteroidia(100);Flavobacteriales(100);Flavobacteriaceae(100);NS5_marine_group(100);
Otu01000	4	Bacteria(100);Proteobacteria(100);Alphaproteobacteria(100);Reyranellales(100);Reyranellaceae(100);Reyranella(100);
Otu01001	9	Bacteria(100);Poribacteria(100);Poribacteria_cl(100);Poribacteria_or(100);Poribacteria_fa(100);Poribacteria_ge(100);
Otu01003	38	Bacteria(100);Cyanobacteria(100);Oxyphotobacteria(100);Synechococcales(100);Cyanobiaceae(100);Cyanobiaceae_ge(100);
Otu01004	11	Bacteria(100);Cyanobacteria(100);Oxyphotobacteria(100);Chloroplast(100);Chloroplast_fa(100);Chloroplast_ge(100);
Otu01005	2	Bacteria(100);Cyanobacteria(100);Oxyphotobacteria(100);Oxyphotobacteria_unclassified(100);Oxyphotobacteria_unclassified(100);Oxyphotobacteria_unclassified(100);
Otu01006	11	Bacteria(100);Poribacteria(100);Poribacteria_cl(100);Poribacteria_or(100);Poribacteria_fa(100);Poribacteria_ge(100);
Otu01007	26	Bacteria(100);Bacteroidetes(100);Bacteroidia(100);Flavobacteriales(100);Flavobacteriaceae(100);uncultured(85);
Otu01008	36	Bacteria(100);Proteobacteria(100);Alphaproteobacteria(100);Alphaproteobacteria_unclassified(92);Alphaproteobacteria_unclassified(92);Alphaproteobacteria_unclassified(92);
Otu01009	13	Bacteria(100);Chloroflexi(100);Anaerolineae(100);Anaerolineales(100);Anaerolineaceae(100);uncultured(100);
Otu01010	5	Archaea(100);Nanoarchaeaeota(100);Woesearchaeia(100);Woesearchaeia_or(100);Woesearchaeia_fa(100);Woesearchaeia_ge(100);
Otu01012	13	Bacteria(100);Bacteria_unclassified(77);Bacteria_unclassified(77);Bacteria_unclassified(77);Bacteria_unclassified(77);Bacteria_unclassified(77);
Otu01013	15	Bacteria(100);Cyanobacteria(100);Oxyphotobacteria(100);Synechococcales(100);Cyanobiaceae(100);Cyanobiaceae_ge(100);
Otu01014	4	Bacteria(100);Proteobacteria(100);Gammaproteobacteria(100);Methylococcales(100);Methylomonaceae(100);Methylomonas(75);
Otu01015	31	Bacteria(100);Chloroflexi(100);Anaerolineae(100);Caldilineales(100);Caldilineaceae(100);uncultured(100);
Otu01016	14	Bacteria(100);Proteobacteria(100);Gammaproteobacteria(100);Alteromonadales(100);Colwelliaceae(100);Colwelliaceae_unclassified(72);
Otu01017	4	Bacteria(100);Bacteroidetes(100);Bacteroidia(100);Flavobacteriales(100);Flavobacteriaceae(100);Gramella(100);
Otu01018	26	Bacteria(100);Proteobacteria(100);Deltaproteobacteria(100);Myxococcales(100);bacteriap25(100);bacteriap25_ge(100);
Otu01019	13	Bacteria(100);Proteobacteria(100);Gammaproteobacteria(100);Gammaproteobacteria_unclassified(70);Gammaproteobacteria_unclassified(70);Gammaproteobacteria_unclassified(70);
Otu01020	12	Bacteria(100);Proteobacteria(100);Gammaproteobacteria(100);Betaproteobacteriales(100);Burkholderiaceae(100);Burkholderiaceae_unclassified(100);
Otu01021	18	Bacteria(100);Proteobacteria(100);Gammaproteobacteria(100);Nitrosococcales(78);Nitrosococcaceae(78);Nitrosococcaceae_unclassified(78);
Otu01022	9	Bacteria(100);Proteobacteria(100);Alphaproteobacteria(100);SAR11_clade(100);uncultured(56);uncultured_ge(56);
Otu01023	13	Bacteria(100);Verrucomicrobia(100);Verrucomicrobiae(100);Opitutales(100);Puniceicoccaceae(100);MB11C04_marine_group(100);
Otu01024	22	Bacteria(100);Proteobacteria(100);Alphaproteobacteria(100);SAR11_clade(100);Clade_III(100);Clade_III_ge(100);
Otu01025	9	Bacteria(100);Actinobacteria(100);Acidimicrobiia(100);Microtrichales(100);Microtrichaceae(100);Sva0996_marine_group(100);
Otu01026	4	Bacteria(100);Cyanobacteria(100);Oxyphotobacteria(100);Chloroplast(100);Chloroplast_fa(100);Chloroplast_ge(100);
Otu01027	27	Bacteria(100);Proteobacteria(100);Deltaproteobacteria(100);Myxococcales(100);bacteriap25(100);bacteriap25_ge(100);
Otu01029	27	Bacteria(100);Proteobacteria(100);Alphaproteobacteria(100);SAR11_clade(100);Clade_I(100);Clade_Ia(71);
Otu01030	18	Bacteria(100);Proteobacteria(100);Gammaproteobacteria(100);Vibrionales(100);Vibrionaceae(100);Vibrio(56);
Otu01031	19	Bacteria(100);Bacteroidetes(100);Rhodothermia(100);Rhodothermales(100);Rhodothermaceae(100);uncultured(100);
Otu01032	20	Bacteria(100);PAUC34f(100);PAUC34f_cl(100);PAUC34f_or(100);PAUC34f_fa(100);PAUC34f_ge(100);
Otu01033	6	Bacteria(100);Proteobacteria(100);Gammaproteobacteria(100);Gammaproteobacteria_unclassified(100);Gammaproteobacteria_unclassified(100);Gammaproteobacteria_unclassified(100);
Otu01034	7	Bacteria(100);Bacteroidetes(100);Bacteroidia(100);Flavobacteriales(100);Crocinitomicaceae(100);Crocinitomicaceae_unclassified(100);
Otu01035	21	Bacteria(100);Proteobacteria(100);Gammaproteobacteria(100);Nitrosococcales(86);Nitrosococcaceae(86);Nitrosococcaceae_unclassified(86);
Otu01036	7	Bacteria(100);Chloroflexi(100);Dehalococcoidia(100);SAR202_clade(100);SAR202_clade_fa(100);SAR202_clade_ge(100);
Otu01037	6	Bacteria(100);Proteobacteria(100);Deltaproteobacteria(100);PB19(100);PB19_fa(100);PB19_ge(100);
Otu01038	19	Bacteria(100);Bacteroidetes(100);Rhodothermia(100);Rhodothermales(100);Rhodothermaceae(100);uncultured(100);
Otu01039	21	Bacteria(100);Proteobacteria(100);Alphaproteobacteria(100);SAR11_clade(100);Clade_I(100);Clade_Ia(91);
Otu01040	33	Bacteria(100);Chloroflexi(100);Dehalococcoidia(100);SAR202_clade(100);SAR202_clade_fa(100);SAR202_clade_ge(100);
Otu01041	15	Bacteria(100);Proteobacteria(100);Gammaproteobacteria(100);Gammaproteobacteria_unclassified(54);Gammaproteobacteria_unclassified(54);Gammaproteobacteria_unclassified(54);
Otu01042	12	Bacteria(100);Proteobacteria(100);Gammaproteobacteria(100);Steroidobacterales(100);Woeseiaceae(100);JTB255_marine_benthic_group(100);
Otu01043	4	Bacteria(100);Bacteroidetes(100);Bacteroidia(100);Chitinophagales(100);Chitinophagaceae(100);Sediminibacterium(100);
Otu01044	18	Bacteria(100);Proteobacteria(100);Gammaproteobacteria(100);Vibrionales(89);Vibrionaceae(89);Vibrionaceae_unclassified(78);
Otu01045	12	Bacteria(100);Proteobacteria(100);Alphaproteobacteria(100);Alphaproteobacteria_unclassified(100);Alphaproteobacteria_unclassified(100);Alphaproteobacteria_unclassified(100);
Otu01046	27	Bacteria(100);Proteobacteria(100);Alphaproteobacteria(100);Alphaproteobacteria_unclassified(100);Alphaproteobacteria_unclassified(100);Alphaproteobacteria_unclassified(100);
Otu01047	9	Bacteria(100);Proteobacteria(100);Gammaproteobacteria(100);Gammaproteobacteria_unclassified(89);Gammaproteobacteria_unclassified(89);Gammaproteobacteria_unclassified(89);
Otu01048	23	Bacteria(100);Gemmatimonadetes(100);BD2-11_terrestrial_group(100);BD2-11_terrestrial_group_or(100);BD2-11_terrestrial_group_fa(100);BD2-11_terrestrial_group_ge(100);
Otu01049	9	Bacteria(100);Proteobacteria(100);Gammaproteobacteria(100);Cellvibrionales(100);Halieaceae(100);Halieaceae_unclassified(78);
Otu01050	26	Bacteria(100);Chloroflexi(100);Dehalococcoidia(100);SAR202_clade(100);SAR202_clade_fa(100);SAR202_clade_ge(100);
Otu01051	5	Bacteria(100);Proteobacteria(100);Gammaproteobacteria(100);Oceanospirillales(100);Litoricolaceae(100);Litoricola(100);
Otu01052	34	Bacteria(100);Proteobacteria(100);Deltaproteobacteria(100);Deltaproteobacteria_unclassified(98);Deltaproteobacteria_unclassified(98);Deltaproteobacteria_unclassified(98);
Otu01053	9	Bacteria(78);Bacteria_unclassified(78);Bacteria_unclassified(78);Bacteria_unclassified(78);Bacteria_unclassified(78);Bacteria_unclassified(78);
Otu01054	3	Bacteria(100);Proteobacteria(100);Gammaproteobacteria(100);Gammaproteobacteria_unclassified(67);Gammaproteobacteria_unclassified(67);Gammaproteobacteria_unclassified(67);
Otu01055	8	Bacteria(100);Proteobacteria(100);Deltaproteobacteria(100);NB1-j(100);NB1-j_fa(100);NB1-j_ge(100);
Otu01056	16	Bacteria(100);Proteobacteria(100);Alphaproteobacteria(88);Alphaproteobacteria_unclassified(88);Alphaproteobacteria_unclassified(88);Alphaproteobacteria_unclassified(88);
Otu01057	7	Bacteria(100);Proteobacteria(100);Gammaproteobacteria(100);Alteromonadales(100);Pseudoalteromonadaceae(100);Pseudoalteromonas(100);
Otu01058	6	Bacteria(100);Gemmatimonadetes(100);BD2-11_terrestrial_group(100);BD2-11_terrestrial_group_or(100);BD2-11_terrestrial_group_fa(100);BD2-11_terrestrial_group_ge(100);
Otu01059	32	Bacteria(100);Gemmatimonadetes(100);BD2-11_terrestrial_group(100);BD2-11_terrestrial_group_or(100);BD2-11_terrestrial_group_fa(100);BD2-11_terrestrial_group_ge(100);
Otu01060	17	Bacteria(100);Proteobacteria(100);Gammaproteobacteria(100);Gammaproteobacteria_unclassified(89);Gammaproteobacteria_unclassified(89);Gammaproteobacteria_unclassified(89);
Otu01061	13	Bacteria(100);Gemmatimonadetes(100);PAUC43f_marine_benthic_group(100);PAUC43f_marine_benthic_group_or(100);PAUC43f_marine_benthic_group_fa(100);PAUC43f_marine_benthic_group_ge(100);
Otu01062	6	Bacteria(100);Patescibacteria(100);Gracilibacteria(100);Candidatus_Peribacteria(100);Candidatus_Peribacteria_fa(100);Candidatus_Peribacteria_ge(100);
Otu01063	12	Bacteria(100);Proteobacteria(100);Alphaproteobacteria(100);Rhodobacterales(100);Rhodobacteraceae(100);Rhodobacteraceae_unclassified(75);
Otu01064	11	Bacteria(100);Planctomycetes(100);OM190(64);OM190_or(64);OM190_fa(64);OM190_ge(64);
Otu01065	14	Bacteria(100);PAUC34f(100);PAUC34f_cl(100);PAUC34f_or(100);PAUC34f_fa(100);PAUC34f_ge(100);
Otu01066	8	Bacteria(100);Chloroflexi(100);TK17(100);TK17_or(100);TK17_fa(100);TK17_ge(100);
Otu01067	18	Bacteria(100);Chloroflexi(100);Dehalococcoidia(100);SAR202_clade(100);SAR202_clade_fa(100);SAR202_clade_ge(100);
Otu01068	3	Bacteria(100);Cyanobacteria(100);Oxyphotobacteria(100);Eurycoccales(100);Eurycoccales_Incertae_Sedis(100);Synechococcus_PCC-7336(100);
Otu01069	7	Bacteria(100);Proteobacteria(100);Deltaproteobacteria(100);Bdellovibrionales(100);Bdellovibrionaceae(100);OM27_clade(100);
Otu01070	6	Bacteria(100);Proteobacteria(100);Gammaproteobacteria(100);Vibrionales(100);Vibrionaceae(100);Grimontia(67);
Otu01071	10	Bacteria(100);Bacteroidetes(100);Bacteroidia(100);Flavobacteriales(100);NS9_marine_group(100);NS9_marine_group_ge(100);
Otu01072	24	Bacteria(100);Proteobacteria(100);Gammaproteobacteria(100);EPR3968-O8a-Bc78(100);EPR3968-O8a-Bc78_fa(100);EPR3968-O8a-Bc78_ge(100);
Otu01073	8	Bacteria(100);Proteobacteria(100);Alphaproteobacteria(100);Rhodobacterales(100);Rhodobacteraceae(100);Albidovulum(100);
Otu01074	19	Bacteria(100);PAUC34f(100);PAUC34f_cl(100);PAUC34f_or(100);PAUC34f_fa(100);PAUC34f_ge(100);
Otu01075	14	Bacteria(100);Proteobacteria(100);Gammaproteobacteria(100);Gammaproteobacteria_unclassified(100);Gammaproteobacteria_unclassified(100);Gammaproteobacteria_unclassified(100);
Otu01076	10	Bacteria(100);Epsilonbacteraeota(100);Campylobacteria(100);Campylobacterales(100);Arcobacteraceae(100);Arcobacter(100);
Otu01077	11	Bacteria(100);Proteobacteria(100);Gammaproteobacteria(100);Steroidobacterales(100);Woeseiaceae(100);JTB255_marine_benthic_group(100);
Otu01078	5	Bacteria(100);Cyanobacteria(100);Oxyphotobacteria(100);Chloroplast(100);Chloroplast_fa(100);Chloroplast_ge(100);
Otu01079	9	Bacteria(100);Proteobacteria(100);Gammaproteobacteria(100);Betaproteobacteriales(100);Nitrosomonadaceae(100);Nitrosomonadaceae_unclassified(89);
Otu01080	8	Bacteria(100);Proteobacteria(100);Deltaproteobacteria(100);Oligoflexales(100);Oligoflexaceae(100);uncultured(100);
Otu01081	6	Bacteria(100);PAUC34f(100);PAUC34f_cl(100);PAUC34f_or(100);PAUC34f_fa(100);PAUC34f_ge(100);
Otu01082	17	Bacteria(100);Proteobacteria(100);Gammaproteobacteria(100);Nitrosococcales(100);Nitrosococcaceae(100);AqS1(95);
Otu01083	3	Bacteria(100);Chloroflexi(100);Dehalococcoidia(100);SAR202_clade(100);SAR202_clade_fa(100);SAR202_clade_ge(100);
Otu01084	15	Bacteria(100);Proteobacteria(100);Gammaproteobacteria(100);Nitrosococcales(94);Nitrosococcaceae(94);Nitrosococcaceae_unclassified(67);
Otu01085	12	Bacteria(100);Tenericutes(100);Mollicutes(100);Acholeplasmatales(100);Acholeplasmataceae(100);Acholeplasma(100);
Otu01086	6	Bacteria(100);Cyanobacteria(100);Oxyphotobacteria(100);Chloroplast(100);Chloroplast_fa(100);Chloroplast_ge(100);
Otu01087	2	Bacteria(100);Proteobacteria(100);Gammaproteobacteria(100);Cellvibrionales(100);Spongiibacteraceae(100);Spongiibacteraceae_unclassified(100);
Otu01088	11	Bacteria(100);Chloroflexi(100);JG30-KF-CM66(100);JG30-KF-CM66_or(100);JG30-KF-CM66_fa(100);JG30-KF-CM66_ge(100);
Otu01089	5	Bacteria(100);Chloroflexi(100);Dehalococcoidia(100);SAR202_clade(100);SAR202_clade_fa(100);SAR202_clade_ge(100);
Otu01090	17	Bacteria(100);Proteobacteria(100);Deltaproteobacteria(100);Deltaproteobacteria_unclassified(71);Deltaproteobacteria_unclassified(71);Deltaproteobacteria_unclassified(71);
Otu01091	21	Bacteria(100);PAUC34f(100);PAUC34f_cl(100);PAUC34f_or(100);PAUC34f_fa(100);PAUC34f_ge(100);
Otu01092	21	Bacteria(100);Acidobacteria(100);Acidobacteriia(100);Solibacterales(100);Solibacteraceae_(Subgroup_3)(100);PAUC26f(100);
Otu01093	8	Bacteria(100);Proteobacteria(100);Gammaproteobacteria(100);Chromatiales(88);Sedimenticolaceae(88);uncultured(88);
Otu01094	13	Bacteria(100);Actinobacteria(100);Acidimicrobiia(100);Microtrichales(100);Ilumatobacteraceae(100);uncultured(54);
Otu01095	12	Bacteria(100);Proteobacteria(100);Gammaproteobacteria(100);Alteromonadales(100);Colwelliaceae(100);Thalassomonas(100);
Otu01096	15	Bacteria(100);Bacteroidetes(100);Bacteroidia(100);Flavobacteriales(100);NS7_marine_group(100);NS7_marine_group_ge(100);
Otu01097	21	Bacteria(100);Cyanobacteria(100);Oxyphotobacteria(100);Synechococcales(100);Cyanobiaceae(100);Cyanobiaceae_ge(100);
Otu01098	24	Bacteria(100);Proteobacteria(100);Alphaproteobacteria(100);Rhodobacterales(96);Rhodobacteraceae(96);Rhodobacteraceae_unclassified(75);
Otu01099	10	Bacteria(100);Bacteroidetes(100);Bacteroidia(100);Flavobacteriales(100);Flavobacteriaceae(100);Flavobacteriaceae_unclassified(70);
Otu01100	12	Bacteria(100);Proteobacteria(100);Deltaproteobacteria(100);Bdellovibrionales(100);Bdellovibrionaceae(100);OM27_clade(100);
Otu01102	15	Bacteria(100);Acidobacteria(100);Thermoanaerobaculia(100);Thermoanaerobaculales(100);Thermoanaerobaculaceae(100);Subgroup_10(100);
Otu01103	10	Bacteria(100);Bacteria_unclassified(100);Bacteria_unclassified(100);Bacteria_unclassified(100);Bacteria_unclassified(100);Bacteria_unclassified(100);
Otu01105	11	Bacteria(100);Cyanobacteria(100);Oxyphotobacteria(100);Synechococcales(100);Cyanobiaceae(100);Synechococcus_CC9902(91);
Otu01106	27	Bacteria(100);Spirochaetes(100);Spirochaetia(100);Spirochaetales(100);Spirochaetaceae(100);Spirochaeta_2(100);
Otu01108	11	Bacteria(100);Proteobacteria(100);Gammaproteobacteria(100);Nitrosococcales(100);Nitrosococcaceae(100);CI75cm.2.12(100);
Otu01109	20	Bacteria(100);Proteobacteria(100);Gammaproteobacteria(100);Nitrosococcales(100);Nitrosococcaceae(100);AqS1(70);
Otu01110	22	Bacteria(100);Dadabacteria(100);Dadabacteriia(100);Dadabacteriales(100);Dadabacteriales_fa(100);Dadabacteriales_ge(100);
Otu01111	23	Bacteria(100);Bacteroidetes(100);Bacteroidia(100);Flavobacteriales(100);Flavobacteriaceae(100);NS4_marine_group(100);
Otu01112	28	Bacteria(100);Chloroflexi(100);Anaerolineae(100);Caldilineales(100);Caldilineaceae(100);uncultured(100);
Otu01113	33	Bacteria(100);Proteobacteria(100);Alphaproteobacteria(100);SAR11_clade(100);Clade_I(100);Clade_I_unclassified(58);
Otu01115	10	Bacteria(100);Bacteria_unclassified(100);Bacteria_unclassified(100);Bacteria_unclassified(100);Bacteria_unclassified(100);Bacteria_unclassified(100);
Otu01116	11	Bacteria(100);Proteobacteria(100);Alphaproteobacteria(100);Rhodobacterales(73);Rhodobacteraceae(73);Albidovulum(64);
Otu01117	2	Bacteria(100);Actinobacteria(100);Actinobacteria(100);PeM15(100);PeM15_fa(100);PeM15_ge(100);
Otu01118	8	Bacteria(100);Proteobacteria(100);Deltaproteobacteria(100);PB19(100);PB19_fa(100);PB19_ge(100);
Otu01119	4	Bacteria(100);Cyanobacteria(100);Oxyphotobacteria(100);Chloroplast(100);Chloroplast_fa(100);Chloroplast_ge(100);
Otu01120	17	unknown(100);unknown_unclassified(100);unknown_unclassified(100);unknown_unclassified(100);unknown_unclassified(100);unknown_unclassified(100);
Otu01122	13	Bacteria(100);Chloroflexi(100);TK17(100);TK17_or(100);TK17_fa(100);TK17_ge(100);
Otu01123	11	Bacteria(100);Cyanobacteria(100);Oxyphotobacteria(100);Chloroplast(100);Chloroplast_fa(100);Chloroplast_ge(100);
Otu01124	9	Bacteria(100);Cyanobacteria(100);Oxyphotobacteria(100);Chloroplast(100);Chloroplast_fa(100);Chloroplast_ge(100);
Otu01125	9	Bacteria(100);Cyanobacteria(100);Oxyphotobacteria(100);Chloroplast(100);Chloroplast_fa(100);Chloroplast_ge(100);
Otu01126	12	Bacteria(100);Proteobacteria(100);Gammaproteobacteria(100);Vibrionales(100);Vibrionaceae(100);Vibrionaceae_unclassified(59);
Otu01127	4	Bacteria(100);Proteobacteria(100);Gammaproteobacteria(100);Betaproteobacteriales(100);Nitrosomonadaceae(100);mle1-7(100);
Otu01129	27	Bacteria(100);Proteobacteria(100);Gammaproteobacteria(100);Betaproteobacteriales(100);Burkholderiaceae(100);MWH-UniP1_aquatic_group(100);
Otu01130	2	Bacteria(100);Proteobacteria(100);Gammaproteobacteria(100);Betaproteobacteriales(100);Burkholderiaceae(100);Burkholderiaceae_unclassified(100);
Otu01131	11	Bacteria(100);Proteobacteria(100);Gammaproteobacteria(100);Gammaproteobacteria_unclassified(100);Gammaproteobacteria_unclassified(100);Gammaproteobacteria_unclassified(100);
Otu01132	17	Bacteria(100);Actinobacteria(100);Acidimicrobiia(100);Microtrichales(100);Microtrichaceae(100);Sva0996_marine_group(100);
Otu01133	3	Bacteria(100);Verrucomicrobia(100);Verrucomicrobiae(100);Verrucomicrobiales(100);DEV007(100);DEV007_ge(100);
Otu01134	24	Bacteria(100);Dadabacteria(100);Dadabacteriia(100);Dadabacteriales(100);Dadabacteriales_fa(100);Dadabacteriales_ge(100);
Otu01135	14	Bacteria(100);Proteobacteria(100);Gammaproteobacteria(100);Steroidobacterales(100);Woeseiaceae(100);JTB255_marine_benthic_group(100);
Otu01136	8	Bacteria(100);Proteobacteria(100);Alphaproteobacteria(100);Parvibaculales(100);Parvibaculaceae(100);Parvibaculaceae_unclassified(100);
Otu01137	17	Bacteria(100);Bacteroidetes(100);Rhodothermia(100);Rhodothermales(100);Rhodothermaceae(100);uncultured(100);
Otu01138	22	Bacteria(100);PAUC34f(100);PAUC34f_cl(100);PAUC34f_or(100);PAUC34f_fa(100);PAUC34f_ge(100);
Otu01139	11	Bacteria(100);Proteobacteria(100);Alphaproteobacteria(100);Rhodobacterales(100);Rhodobacteraceae(100);Albidovulum(100);
Otu01140	31	Bacteria(100);Chloroflexi(100);TK17(100);TK17_or(100);TK17_fa(100);TK17_ge(100);
Otu01141	5	Bacteria(100);Cyanobacteria(100);Oxyphotobacteria(100);Nostocales(100);Nostocales_unclassified(100);Nostocales_unclassified(100);
Otu01142	7	Bacteria(100);Proteobacteria(100);Gammaproteobacteria(100);Oceanospirillales(100);Endozoicomonadaceae(100);Endozoicomonas(100);
Otu01143	15	Bacteria(100);Chloroflexi(100);Anaerolineae(100);SBR1031(100);A4b(100);A4b_ge(100);
Otu01144	11	Bacteria(100);Cyanobacteria(100);Oxyphotobacteria(100);Oxyphotobacteria_unclassified(100);Oxyphotobacteria_unclassified(100);Oxyphotobacteria_unclassified(100);
Otu01146	27	Bacteria(100);Proteobacteria(100);Gammaproteobacteria(100);Nitrosococcales(75);Nitrosococcaceae(75);Nitrosococcaceae_unclassified(75);
Otu01147	17	Bacteria(100);Bacteroidetes(100);Bacteroidia(100);Flavobacteriales(100);Flavobacteriaceae(100);NS5_marine_group(100);
Otu01148	5	Bacteria(100);Actinobacteria(100);Acidimicrobiia(100);Microtrichales(100);Microtrichaceae(100);Sva0996_marine_group(100);
Otu01149	13	Bacteria(100);Proteobacteria(100);Alphaproteobacteria(100);Rhodospirillales(100);Magnetospiraceae(100);uncultured(100);
Otu01150	10	Bacteria(100);Proteobacteria(100);Gammaproteobacteria(100);Steroidobacterales(100);Woeseiaceae(100);JTB255_marine_benthic_group(100);
Otu01152	12	Bacteria(100);Cyanobacteria(100);Oxyphotobacteria(100);Chloroplast(100);Chloroplast_fa(100);Chloroplast_ge(100);
Otu01153	26	Bacteria(100);Proteobacteria(100);Alphaproteobacteria(100);SAR11_clade(100);Clade_I(100);Clade_Ia(100);
Otu01154	18	Bacteria(100);Proteobacteria(100);Alphaproteobacteria(100);Puniceispirillales(100);Puniceispirillales_Incertae_Sedis(100);Constrictibacter(100);
Otu01156	11	Bacteria(100);Proteobacteria(100);Gammaproteobacteria(100);UBA10353_marine_group(73);UBA10353_marine_group_fa(73);UBA10353_marine_group_ge(73);
Otu01157	6	Bacteria(100);Bacteroidetes(100);Bacteroidia(100);Flavobacteriales(100);Flavobacteriaceae(100);NS5_marine_group(100);
Otu01158	19	Bacteria(100);Proteobacteria(100);Gammaproteobacteria(100);EPR3968-O8a-Bc78(100);EPR3968-O8a-Bc78_fa(100);EPR3968-O8a-Bc78_ge(100);
Otu01159	5	Bacteria(100);Proteobacteria(100);Gammaproteobacteria(100);Gammaproteobacteria_unclassified(100);Gammaproteobacteria_unclassified(100);Gammaproteobacteria_unclassified(100);
Otu01160	7	Bacteria(100);Proteobacteria(100);Gammaproteobacteria(100);Gammaproteobacteria_unclassified(100);Gammaproteobacteria_unclassified(100);Gammaproteobacteria_unclassified(100);
Otu01161	28	Bacteria(100);Proteobacteria(100);Gammaproteobacteria(100);Nitrosococcales(100);Nitrosococcaceae(100);Nitrosococcaceae_unclassified(83);
Otu01162	17	Bacteria(100);Nitrospinae(83);P9X2b3D02(83);P9X2b3D02_or(83);P9X2b3D02_fa(83);P9X2b3D02_ge(83);
Otu01163	24	Bacteria(100);Proteobacteria(100);Gammaproteobacteria(100);Nitrosococcales(55);Nitrosococcaceae(55);Nitrosococcaceae_unclassified(55);
Otu01164	28	Bacteria(100);Proteobacteria(100);Alphaproteobacteria(100);SAR11_clade(100);Clade_II(100);Clade_II_ge(100);
Otu01165	7	Bacteria(100);Proteobacteria(100);Gammaproteobacteria(100);Alteromonadales(100);Marinobacteraceae(100);Marinobacter(100);
Otu01166	5	Bacteria(100);Cyanobacteria(100);Oxyphotobacteria(100);Chloroplast(100);Chloroplast_fa(100);Chloroplast_ge(100);
Otu01167	22	Bacteria(100);Proteobacteria(100);Gammaproteobacteria(100);Gammaproteobacteria_unclassified(64);Gammaproteobacteria_unclassified(64);Gammaproteobacteria_unclassified(64);
Otu01168	12	Bacteria(100);Proteobacteria(100);Gammaproteobacteria(100);Betaproteobacteriales(100);Nitrosomonadaceae(100);mle1-7(100);
Otu01169	13	Bacteria(100);Proteobacteria(100);Alphaproteobacteria(85);Alphaproteobacteria_unclassified(85);Alphaproteobacteria_unclassified(85);Alphaproteobacteria_unclassified(85);
Otu01170	12	Bacteria(100);Cyanobacteria(100);Oxyphotobacteria(100);Synechococcales(100);Cyanobiaceae(100);Cyanobiaceae_ge(100);
Otu01171	23	Bacteria(100);Bacteroidetes(100);Rhodothermia(100);Rhodothermales(100);Rhodothermaceae(100);uncultured(100);
Otu01172	14	Bacteria(100);Gemmatimonadetes(100);PAUC43f_marine_benthic_group(100);PAUC43f_marine_benthic_group_or(100);PAUC43f_marine_benthic_group_fa(100);PAUC43f_marine_benthic_group_ge(100);
Otu01173	12	Bacteria(100);Proteobacteria(100);Gammaproteobacteria(100);Gammaproteobacteria_unclassified(75);Gammaproteobacteria_unclassified(75);Gammaproteobacteria_unclassified(75);
Otu01174	17	Bacteria(100);Bacteroidetes(100);Rhodothermia(100);Rhodothermales(100);Rhodothermaceae(100);uncultured(100);
Otu01175	11	Bacteria(100);Proteobacteria(100);Deltaproteobacteria(100);PB19(100);PB19_fa(100);PB19_ge(100);
Otu01176	8	Bacteria(100);Proteobacteria(100);Deltaproteobacteria(100);Desulfobacterales(100);Desulfobacteraceae(100);Sva0081_sediment_group(88);
Otu01177	16	Bacteria(100);Chloroflexi(100);TK30(100);TK30_or(100);TK30_fa(100);TK30_ge(100);
Otu01178	24	Bacteria(100);Proteobacteria(100);Alphaproteobacteria(100);Puniceispirillales(100);SAR116_clade(100);SAR116_clade_ge(100);
Otu01179	11	Bacteria(100);Proteobacteria(100);Alphaproteobacteria(100);SAR11_clade(100);Clade_II(100);Clade_II_ge(100);
Otu01181	13	Bacteria(100);PAUC34f(100);PAUC34f_cl(100);PAUC34f_or(100);PAUC34f_fa(100);PAUC34f_ge(100);
Otu01183	12	Bacteria(100);Chloroflexi(100);TK17(100);TK17_or(100);TK17_fa(100);TK17_ge(100);
Otu01185	9	Bacteria(100);Proteobacteria(100);Gammaproteobacteria(100);Gammaproteobacteria_Incertae_Sedis(100);Unknown_Family(100);uncultured(100);
Otu01186	23	Bacteria(100);Dadabacteria(100);Dadabacteriia(100);Dadabacteriales(100);Dadabacteriales_fa(100);Dadabacteriales_ge(100);
Otu01187	20	Bacteria(100);Proteobacteria(100);Gammaproteobacteria(100);Nitrosococcales(100);Nitrosococcaceae(100);FS142-36B-02(100);
Otu01188	16	Bacteria(100);Cyanobacteria(100);Oxyphotobacteria(100);Synechococcales(100);Cyanobiaceae(100);Cyanobiaceae_ge(100);
Otu01189	24	Bacteria(100);Bacteroidetes(100);Rhodothermia(100);Rhodothermales(100);Rhodothermaceae(100);uncultured(100);
Otu01190	4	Bacteria(100);Cyanobacteria(100);Oxyphotobacteria(100);Chloroplast(100);Chloroplast_fa(100);Chloroplast_ge(100);
Otu01191	5	Bacteria(100);Proteobacteria(100);Gammaproteobacteria(100);Alteromonadales(100);Colwelliaceae(100);Thalassotalea(100);
Otu01192	13	Bacteria(100);Cyanobacteria(100);Oxyphotobacteria(100);Chloroplast(100);Chloroplast_fa(100);Chloroplast_ge(100);
Otu01193	7	Bacteria(100);Cyanobacteria(100);Oxyphotobacteria(100);Nostocales(100);Nostocaceae(100);Rivularia_PCC-7116(100);
Otu01194	9	Bacteria(100);Proteobacteria(100);Gammaproteobacteria(100);Cellvibrionales(100);Spongiibacteraceae(100);Spongiibacter(100);
Otu01195	5	Bacteria(100);Proteobacteria(100);Deltaproteobacteria(100);Bradymonadales(100);Bradymonadales_fa(100);Bradymonadales_ge(100);
Otu01196	28	Bacteria(100);Proteobacteria(100);Deltaproteobacteria(100);Myxococcales(100);bacteriap25(97);bacteriap25_ge(97);
Otu01197	27	Bacteria(100);Proteobacteria(100);Deltaproteobacteria(100);Deltaproteobacteria_unclassified(100);Deltaproteobacteria_unclassified(100);Deltaproteobacteria_unclassified(100);
Otu01198	4	Bacteria(100);Actinobacteria(100);Acidimicrobiia(100);Microtrichales(100);Microtrichaceae(100);Sva0996_marine_group(100);
Otu01200	29	Bacteria(100);Proteobacteria(100);Deltaproteobacteria(100);Deltaproteobacteria_unclassified(94);Deltaproteobacteria_unclassified(94);Deltaproteobacteria_unclassified(94);
Otu01201	1	Bacteria(100);Proteobacteria(100);Gammaproteobacteria(100);Gammaproteobacteria_unclassified(100);Gammaproteobacteria_unclassified(100);Gammaproteobacteria_unclassified(100);
Otu01202	17	Bacteria(100);Proteobacteria(100);Gammaproteobacteria(100);Nitrosococcales(95);Nitrosococcaceae(95);Nitrosococcaceae_unclassified(59);
Otu01203	22	Bacteria(100);Cyanobacteria(100);Oxyphotobacteria(100);Synechococcales(100);Cyanobiaceae(100);Cyanobiaceae_ge(100);
Otu01204	17	Archaea(100);Euryarchaeota(100);Thermoplasmata(100);Marine_Group_II(100);Marine_Group_II_fa(100);Marine_Group_II_ge(100);
Otu01206	5	Bacteria(100);Proteobacteria(100);Gammaproteobacteria(100);Chromatiales(61);Chromatiales_unclassified(61);Chromatiales_unclassified(61);
Otu01207	3	Bacteria(100);Proteobacteria(100);Alphaproteobacteria(100);Sphingomonadales(100);Sphingomonadaceae(100);Sphingomonadaceae_unclassified(100);
Otu01208	17	Bacteria(100);Gemmatimonadetes(100);BD2-11_terrestrial_group(100);BD2-11_terrestrial_group_or(100);BD2-11_terrestrial_group_fa(100);BD2-11_terrestrial_group_ge(100);
Otu01209	7	Bacteria(100);Proteobacteria(100);Alphaproteobacteria(100);SAR11_clade(100);Clade_I(100);Clade_Ia(72);
Otu01210	12	Bacteria(100);Proteobacteria(100);Gammaproteobacteria(100);KI89A_clade(100);KI89A_clade_fa(100);KI89A_clade_ge(100);
Otu01211	15	Bacteria(100);Bacteria_unclassified(100);Bacteria_unclassified(100);Bacteria_unclassified(100);Bacteria_unclassified(100);Bacteria_unclassified(100);
Otu01212	15	Bacteria(100);Cyanobacteria(100);Oxyphotobacteria(100);Synechococcales(100);Cyanobiaceae(100);Cyanobiaceae_ge(100);
Otu01213	6	Bacteria(100);Proteobacteria(100);Deltaproteobacteria(100);Desulfobacterales(100);Desulfobacteraceae(100);Sva0081_sediment_group(100);
Otu01214	19	Bacteria(100);Proteobacteria(100);Gammaproteobacteria(100);Gammaproteobacteria_unclassified(95);Gammaproteobacteria_unclassified(95);Gammaproteobacteria_unclassified(95);
Otu01215	20	Bacteria(100);PAUC34f(100);PAUC34f_cl(100);PAUC34f_or(100);PAUC34f_fa(100);PAUC34f_ge(100);
Otu01216	25	Bacteria(100);Dadabacteria(100);Dadabacteriia(100);Dadabacteriales(100);Dadabacteriales_fa(100);Dadabacteriales_ge(100);
Otu01217	4	Bacteria(100);Cyanobacteria(100);Oxyphotobacteria(100);Chloroplast(100);Chloroplast_fa(100);Chloroplast_ge(100);
Otu01218	20	Bacteria(100);Proteobacteria(100);Alphaproteobacteria(100);Puniceispirillales(100);EF100-94H03(100);EF100-94H03_ge(100);
Otu01219	20	Bacteria(100);Proteobacteria(100);Alphaproteobacteria(100);Puniceispirillales(100);Puniceispirillales_Incertae_Sedis(100);Constrictibacter(100);
Otu01220	8	Bacteria(100);Proteobacteria(100);Alphaproteobacteria(100);Rhodobacterales(100);Rhodobacteraceae(100);Rhodobacteraceae_unclassified(100);
Otu01221	20	Bacteria(100);Cyanobacteria(100);Oxyphotobacteria(100);Synechococcales(100);Cyanobiaceae(100);Cyanobiaceae_ge(100);
Otu01222	6	Bacteria(100);Proteobacteria(100);Gammaproteobacteria(100);Gammaproteobacteria_unclassified(67);Gammaproteobacteria_unclassified(67);Gammaproteobacteria_unclassified(67);
Otu01223	10	Bacteria(100);Proteobacteria(100);Gammaproteobacteria(100);Cellvibrionales(100);Halieaceae(100);OM60(NOR5)_clade(100);
Otu01224	10	Bacteria(100);Proteobacteria(100);Alphaproteobacteria(100);SAR11_clade(100);Clade_I(100);Clade_I_unclassified(70);
Otu01225	5	Bacteria(100);Proteobacteria(100);Deltaproteobacteria(100);Bdellovibrionales(100);Bdellovibrionaceae(100);Bdellovibrio(100);
Otu01226	19	Bacteria(100);Proteobacteria(100);Gammaproteobacteria(100);Nitrosococcales(100);Nitrosococcaceae(100);AqS1(85);
Otu01227	20	Bacteria(100);Proteobacteria(100);Alphaproteobacteria(100);Alphaproteobacteria_unclassified(100);Alphaproteobacteria_unclassified(100);Alphaproteobacteria_unclassified(100);
Otu01228	9	Bacteria(100);Proteobacteria(100);Alphaproteobacteria(100);Rhodospirillales(100);Magnetospiraceae(100);uncultured(100);
Otu01229	23	Bacteria(100);Actinobacteria(100);Acidimicrobiia(100);Microtrichales(100);Microtrichaceae(100);Sva0996_marine_group(100);
Otu01230	14	Bacteria(100);Chloroflexi(100);TK17(100);TK17_or(100);TK17_fa(100);TK17_ge(100);
Otu01231	11	Bacteria(100);Cyanobacteria(100);Oxyphotobacteria(100);Oxyphotobacteria_unclassified(100);Oxyphotobacteria_unclassified(100);Oxyphotobacteria_unclassified(100);
Otu01232	24	Bacteria(100);Chloroflexi(100);TK30(100);TK30_or(100);TK30_fa(100);TK30_ge(100);
Otu01233	23	Bacteria(100);Bacteroidetes(100);Bacteroidia(100);Flavobacteriales(100);Flavobacteriaceae(100);Flavobacteriaceae_unclassified(100);
Otu01234	18	Bacteria(100);Proteobacteria(100);Alphaproteobacteria(100);Puniceispirillales(100);Puniceispirillales_Incertae_Sedis(100);Constrictibacter(100);
Otu01235	21	Bacteria(100);Proteobacteria(100);Gammaproteobacteria(100);UBA10353_marine_group(81);UBA10353_marine_group_fa(81);UBA10353_marine_group_ge(81);
Otu01236	27	Bacteria(100);Cyanobacteria(100);Oxyphotobacteria(100);Synechococcales(100);Cyanobiaceae(100);Cyanobiaceae_ge(100);
Otu01237	21	Archaea(100);Thaumarchaeota(100);Nitrososphaeria(100);Nitrosopumilales(100);Nitrosopumilaceae(100);Candidatus_Nitrosopumilus(100);
Otu01238	9	Bacteria(100);Proteobacteria(100);Gammaproteobacteria(100);Oceanospirillales(100);Endozoicomonadaceae(100);Endozoicomonas(100);
Otu01240	27	Bacteria(100);Proteobacteria(100);Alphaproteobacteria(100);Alphaproteobacteria_unclassified(100);Alphaproteobacteria_unclassified(100);Alphaproteobacteria_unclassified(100);
Otu01241	27	Bacteria(100);AncK6(100);AncK6_cl(100);AncK6_or(100);AncK6_fa(100);AncK6_ge(100);
Otu01242	22	Bacteria(100);Proteobacteria(100);Gammaproteobacteria(100);KI89A_clade(100);KI89A_clade_fa(100);KI89A_clade_ge(100);
Otu01243	7	Bacteria(100);Proteobacteria(100);Gammaproteobacteria(100);Vibrionales(100);Vibrionaceae(100);Vibrionaceae_unclassified(58);
Otu01244	17	Bacteria(100);Proteobacteria(100);Gammaproteobacteria(100);JTB23(100);JTB23_fa(100);JTB23_ge(100);
Otu01245	12	Bacteria(100);Bacteroidetes(100);Rhodothermia(100);Balneolales(100);Balneolaceae(100);Balneola(100);
Otu01246	26	Bacteria(100);Chloroflexi(100);TK17(100);TK17_or(100);TK17_fa(100);TK17_ge(100);
Otu01247	10	Bacteria(100);PAUC34f(100);PAUC34f_cl(100);PAUC34f_or(100);PAUC34f_fa(100);PAUC34f_ge(100);
Otu01248	12	Bacteria(100);Proteobacteria(100);Gammaproteobacteria(100);Gammaproteobacteria_unclassified(100);Gammaproteobacteria_unclassified(100);Gammaproteobacteria_unclassified(100);
Otu01249	13	Bacteria(100);Cyanobacteria(100);Oxyphotobacteria(100);Synechococcales(100);Cyanobiaceae(100);Cyanobiaceae_ge(100);
Otu01250	19	Bacteria(100);Acidobacteria(100);Thermoanaerobaculia(100);Thermoanaerobaculales(100);Thermoanaerobaculaceae(100);Subgroup_10(100);
Otu01251	26	Bacteria(100);Proteobacteria(100);Gammaproteobacteria(100);Nitrosococcales(100);Nitrosococcaceae(100);AqS1(100);
Otu01252	25	Bacteria(100);Chloroflexi(100);TK17(100);TK17_or(100);TK17_fa(100);TK17_ge(100);
Otu01253	19	Bacteria(100);Bacteroidetes(100);Rhodothermia(100);Rhodothermales(100);Rhodothermaceae(100);uncultured(100);
Otu01254	4	Bacteria(100);Chloroflexi(100);Anaerolineae(100);Caldilineales(100);Caldilineaceae(100);uncultured(100);
Otu01255	11	Bacteria(100);Bacteroidetes(100);Bacteroidia(100);Chitinophagales(82);Saprospiraceae(82);Saprospiraceae_unclassified(82);
Otu01256	3	Bacteria(100);Proteobacteria(100);Alphaproteobacteria(100);Puniceispirillales(100);SAR116_clade(100);SAR116_clade_ge(100);
Otu01257	2	Bacteria(100);Cyanobacteria(100);Oxyphotobacteria(100);Chloroplast(100);Chloroplast_fa(100);Chloroplast_ge(100);
Otu01258	9	Bacteria(100);Acidobacteria(89);Subgroup_6(89);Subgroup_6_or(78);Subgroup_6_fa(78);Subgroup_6_ge(78);
Otu01259	26	Bacteria(100);Proteobacteria(100);Deltaproteobacteria(100);Deltaproteobacteria_unclassified(70);Deltaproteobacteria_unclassified(70);Deltaproteobacteria_unclassified(70);
Otu01260	4	Bacteria(100);Gemmatimonadetes(100);BD2-11_terrestrial_group(100);BD2-11_terrestrial_group_or(100);BD2-11_terrestrial_group_fa(100);BD2-11_terrestrial_group_ge(100);
Otu01261	9	Bacteria(100);Proteobacteria(100);Alphaproteobacteria(100);Caulobacterales(100);Hyphomonadaceae(100);Euryhalocaulis(100);
Otu01262	3	Bacteria(100);Proteobacteria(100);Gammaproteobacteria(100);Gammaproteobacteria_unclassified(67);Gammaproteobacteria_unclassified(67);Gammaproteobacteria_unclassified(67);
Otu01263	18	Bacteria(100);AncK6(100);AncK6_cl(100);AncK6_or(100);AncK6_fa(100);AncK6_ge(100);
Otu01264	13	Bacteria(100);Proteobacteria(100);Alphaproteobacteria(100);SAR11_clade(100);Clade_I(100);Clade_Ib(93);
Otu01265	7	Bacteria(100);Proteobacteria(100);Alphaproteobacteria(100);Rhodobacterales(100);Rhodobacteraceae(100);Rhodobacteraceae_unclassified(100);
Otu01266	22	Bacteria(100);Acidobacteria(100);Subgroup_6(100);Subgroup_6_or(82);Subgroup_6_fa(82);Subgroup_6_ge(82);
Otu01267	7	Bacteria(100);Proteobacteria(100);Gammaproteobacteria(100);Gammaproteobacteria_unclassified(100);Gammaproteobacteria_unclassified(100);Gammaproteobacteria_unclassified(100);
Otu01268	10	Bacteria(100);PAUC34f(100);PAUC34f_cl(100);PAUC34f_or(100);PAUC34f_fa(100);PAUC34f_ge(100);
Otu01269	5	Bacteria(100);Proteobacteria(100);Alphaproteobacteria(100);Sphingomonadales(100);Sphingomonadaceae(100);Altererythrobacter(100);
Otu01270	6	Bacteria(100);Cyanobacteria(100);Oxyphotobacteria(100);Chloroplast(100);Chloroplast_fa(100);Chloroplast_ge(100);
Otu01271	3	Bacteria(100);Proteobacteria(100);Deltaproteobacteria(100);Oligoflexales(100);Oligoflexaceae(100);uncultured(100);
Otu01272	19	Bacteria(100);Bacteroidetes(100);Bacteroidia(100);Sphingobacteriales(100);NS11-12_marine_group(100);NS11-12_marine_group_ge(100);
Otu01273	20	Bacteria(100);Actinobacteria(100);Acidimicrobiia(100);Microtrichales(95);Microtrichaceae(95);Sva0996_marine_group(95);
Otu01276	9	Bacteria(100);Gemmatimonadetes(100);BD2-11_terrestrial_group(100);BD2-11_terrestrial_group_or(100);BD2-11_terrestrial_group_fa(100);BD2-11_terrestrial_group_ge(100);
Otu01277	6	Bacteria(100);Proteobacteria(100);Alphaproteobacteria(100);Parvibaculales(100);OCS116_clade(100);OCS116_clade_ge(100);
Otu01278	7	Bacteria(100);Acidobacteria(100);Thermoanaerobaculia(100);Thermoanaerobaculales(100);Thermoanaerobaculaceae(100);Subgroup_10(100);
Otu01279	23	Bacteria(100);Cyanobacteria(100);Oxyphotobacteria(100);Synechococcales(100);Cyanobiaceae(100);Cyanobiaceae_ge(100);
Otu01280	26	Bacteria(100);Nitrospirae(100);Nitrospira(100);Nitrospirales(100);Nitrospiraceae(100);Nitrospira(100);
Otu01282	10	Bacteria(100);Epsilonbacteraeota(100);Campylobacteria(100);Campylobacterales(100);Thiovulaceae(100);Sulfurimonas(100);
Otu01283	8	Bacteria(100);Proteobacteria(100);Gammaproteobacteria(100);Nitrosococcales(100);Nitrosococcaceae(100);Nitrosococcaceae_unclassified(100);
Otu01284	6	Bacteria(100);Proteobacteria(100);Alphaproteobacteria(100);Rhodobacterales(100);Rhodobacteraceae(100);Rhodobacteraceae_unclassified(100);
Otu01285	25	Bacteria(100);Proteobacteria(100);Alphaproteobacteria(100);SAR11_clade(100);Clade_I(100);Clade_Ia(96);
Otu01286	5	Bacteria(100);Proteobacteria(100);Alphaproteobacteria(100);Puniceispirillales(100);SAR116_clade(100);SAR116_clade_ge(100);
Otu01287	6	Bacteria(100);Proteobacteria(100);Gammaproteobacteria(100);uncultured(100);uncultured_fa(100);uncultured_ge(100);
Otu01288	14	Bacteria(100);Verrucomicrobia(100);Verrucomicrobiae(100);Opitutales(100);Puniceicoccaceae(100);Puniceicoccaceae_unclassified(100);
Otu01289	10	Bacteria(100);Proteobacteria(100);Gammaproteobacteria(100);UBA10353_marine_group(80);UBA10353_marine_group_fa(80);UBA10353_marine_group_ge(80);
Otu01290	17	Bacteria(100);Cyanobacteria(100);Oxyphotobacteria(100);Synechococcales(100);Cyanobiaceae(100);Cyanobiaceae_ge(100);
Otu01291	7	Bacteria(100);Proteobacteria(100);Deltaproteobacteria(100);Bdellovibrionales(100);Bacteriovoracaceae(100);Bacteriovoracaceae_unclassified(100);
Otu01292	10	Bacteria(100);Proteobacteria(100);Gammaproteobacteria(100);Cellvibrionales(100);Halieaceae(100);Halieaceae_unclassified(100);
Otu01293	5	Bacteria(100);Proteobacteria(100);Alphaproteobacteria(100);Rhizobiales(100);Rhizobiaceae(100);Rhizobiaceae_unclassified(80);
Otu01294	19	Bacteria(100);Bacteroidetes(100);Rhodothermia(100);Rhodothermales(100);Rhodothermaceae(100);uncultured(100);
Otu01295	19	Bacteria(100);Proteobacteria(100);Alphaproteobacteria(100);SAR11_clade(100);Clade_I(100);Clade_Ia(100);
Otu01296	20	Bacteria(100);Proteobacteria(100);Gammaproteobacteria(100);Nitrosococcales(90);Nitrosococcaceae(90);Nitrosococcaceae_unclassified(90);
Otu01297	9	Bacteria(100);Proteobacteria(100);Gammaproteobacteria(100);UBA10353_marine_group(78);UBA10353_marine_group_fa(78);UBA10353_marine_group_ge(78);
Otu01298	10	Bacteria(100);Proteobacteria(100);Deltaproteobacteria(100);Bdellovibrionales(100);Bdellovibrionaceae(100);OM27_clade(100);
Otu01299	5	Bacteria(100);Proteobacteria(100);Alphaproteobacteria(100);Thalassobaculales(100);uncultured(100);uncultured_ge(100);
Otu01300	19	Bacteria(100);Proteobacteria(100);Gammaproteobacteria(100);Gammaproteobacteria_unclassified(74);Gammaproteobacteria_unclassified(74);Gammaproteobacteria_unclassified(74);
Otu01301	12	Bacteria(100);Cyanobacteria(100);Oxyphotobacteria(100);Chloroplast(100);Chloroplast_fa(100);Chloroplast_ge(100);
Otu01302	2	Bacteria(100);Proteobacteria(100);Deltaproteobacteria(100);Bdellovibrionales(100);Bdellovibrionaceae(100);Bdellovibrio(100);
Otu01303	9	Bacteria(100);Chloroflexi(100);TK17(100);TK17_or(100);TK17_fa(100);TK17_ge(100);
Otu01304	14	Bacteria(100);PAUC34f(100);PAUC34f_cl(100);PAUC34f_or(100);PAUC34f_fa(100);PAUC34f_ge(100);
Otu01305	15	Bacteria(100);Acidobacteria(100);Subgroup_6(100);Subgroup_6_or(100);Subgroup_6_fa(100);Subgroup_6_ge(100);
Otu01306	22	Bacteria(100);Proteobacteria(100);Gammaproteobacteria(100);KI89A_clade(91);KI89A_clade_fa(91);KI89A_clade_ge(91);
Otu01307	19	Bacteria(100);Proteobacteria(100);Gammaproteobacteria(100);Gammaproteobacteria_unclassified(90);Gammaproteobacteria_unclassified(90);Gammaproteobacteria_unclassified(90);
Otu01308	3	Bacteria(100);Bacteroidetes(100);Bacteroidia(100);Sphingobacteriales(100);NS11-12_marine_group(100);NS11-12_marine_group_ge(100);
Otu01309	11	Bacteria(100);Proteobacteria(100);Alphaproteobacteria(100);Puniceispirillales(100);SAR116_clade(100);SAR116_clade_unclassified(73);
Otu01310	10	Bacteria(100);Proteobacteria(100);Alphaproteobacteria(100);Rhodobacterales(100);Rhodobacteraceae(100);Albidovulum(100);
Otu01311	22	Bacteria(100);Actinobacteria(100);Acidimicrobiia(100);Microtrichales(100);Microtrichaceae(100);Sva0996_marine_group(100);
Otu01312	8	Bacteria(100);Proteobacteria(100);Deltaproteobacteria(100);Desulfarculales(100);Desulfarculaceae(100);Desulfatiglans(100);
Otu01313	4	Bacteria(100);Cyanobacteria(100);Oxyphotobacteria(100);Oxyphotobacteria_unclassified(100);Oxyphotobacteria_unclassified(100);Oxyphotobacteria_unclassified(100);
Otu01314	10	Bacteria(100);Proteobacteria(100);Gammaproteobacteria(100);UBA10353_marine_group(100);UBA10353_marine_group_fa(100);UBA10353_marine_group_ge(100);
Otu01315	17	Bacteria(100);Cyanobacteria(100);Oxyphotobacteria(100);Synechococcales(100);Cyanobiaceae(100);Cyanobium_PCC-6307(100);
Otu01316	6	Bacteria(100);Cyanobacteria(100);Oxyphotobacteria(100);Chloroplast(100);Chloroplast_fa(100);Chloroplast_ge(100);
Otu01317	12	Bacteria(100);Proteobacteria(100);Gammaproteobacteria(100);Vibrionales(100);Vibrionaceae(100);Photobacterium(75);
Otu01318	7	Bacteria(100);Marinimicrobia_(SAR406_clade)(100);Marinimicrobia_(SAR406_clade)_cl(100);Marinimicrobia_(SAR406_clade)_or(100);Marinimicrobia_(SAR406_clade)_fa(100);Marinimicrobia_(SAR406_clade)_ge(100);
Otu01319	23	Bacteria(100);Gemmatimonadetes(100);PAUC43f_marine_benthic_group(100);PAUC43f_marine_benthic_group_or(100);PAUC43f_marine_benthic_group_fa(100);PAUC43f_marine_benthic_group_ge(100);
Otu01320	15	Bacteria(100);Proteobacteria(100);Alphaproteobacteria(100);Rhodobacterales(100);Rhodobacteraceae(100);Albidovulum(100);
Otu01321	16	Bacteria(100);Proteobacteria(100);Deltaproteobacteria(100);Myxococcales(100);bacteriap25(100);bacteriap25_ge(100);
Otu01322	14	Bacteria(100);Proteobacteria(100);Gammaproteobacteria(100);Oceanospirillales(100);Endozoicomonadaceae(100);Endozoicomonas(100);
Otu01323	21	Bacteria(100);Actinobacteria(100);Acidimicrobiia(100);Microtrichales(100);Microtrichaceae(100);Sva0996_marine_group(100);
Otu01325	3	Bacteria(100);Bacteria_unclassified(100);Bacteria_unclassified(100);Bacteria_unclassified(100);Bacteria_unclassified(100);Bacteria_unclassified(100);
Otu01327	4	Bacteria(100);Planctomycetes(100);OM190(100);OM190_or(100);OM190_fa(100);OM190_ge(100);
Otu01328	13	Bacteria(100);Gemmatimonadetes(100);BD2-11_terrestrial_group(100);BD2-11_terrestrial_group_or(100);BD2-11_terrestrial_group_fa(100);BD2-11_terrestrial_group_ge(100);
Otu01329	10	Bacteria(100);Proteobacteria(100);Alphaproteobacteria(100);Rhodobacterales(100);Rhodobacteraceae(100);Rhodobacteraceae_unclassified(80);
Otu01330	12	Bacteria(100);Proteobacteria(92);Proteobacteria_unclassified(59);Proteobacteria_unclassified(59);Proteobacteria_unclassified(59);Proteobacteria_unclassified(59);
Otu01331	13	Bacteria(100);Nitrospirae(100);Nitrospira(100);Nitrospirales(100);Nitrospiraceae(100);Nitrospira(100);
Otu01332	14	Bacteria(100);Proteobacteria(100);Gammaproteobacteria(100);Nitrosococcales(100);Nitrosococcaceae(100);AqS1(100);
Otu01333	6	Bacteria(100);Verrucomicrobia(100);Verrucomicrobiae(100);Pedosphaerales(67);Pedosphaeraceae(67);Pedosphaeraceae_unclassified(67);
Otu01334	4	Bacteria(100);Bacteroidetes(100);Bacteroidia(100);Flavobacteriales(100);NS9_marine_group(100);NS9_marine_group_ge(100);
Otu01335	7	Bacteria(100);Proteobacteria(100);Proteobacteria_unclassified(100);Proteobacteria_unclassified(100);Proteobacteria_unclassified(100);Proteobacteria_unclassified(100);
Otu01336	13	Bacteria(100);Proteobacteria(100);Gammaproteobacteria(100);Vibrionales(100);Vibrionaceae(100);Vibrio(70);
Otu01337	13	Bacteria(100);Verrucomicrobia(100);Verrucomicrobiae(100);Arctic97B-4_marine_group(100);Arctic97B-4_marine_group_fa(100);Arctic97B-4_marine_group_ge(100);
Otu01338	18	Bacteria(100);Bacteroidetes(100);Bacteroidia(100);Flavobacteriales(100);Flavobacteriaceae(100);NS5_marine_group(100);
Otu01339	3	Bacteria(100);Cyanobacteria(100);Oxyphotobacteria(100);Chloroplast(100);Chloroplast_fa(100);Chloroplast_ge(100);
Otu01341	14	Bacteria(100);Proteobacteria(100);Deltaproteobacteria(100);Deltaproteobacteria_unclassified(100);Deltaproteobacteria_unclassified(100);Deltaproteobacteria_unclassified(100);
Otu01342	13	Bacteria(100);Acidobacteria(100);Subgroup_9(100);Subgroup_9_or(100);Subgroup_9_fa(100);Subgroup_9_ge(100);
Otu01343	13	Bacteria(100);Proteobacteria(100);Gammaproteobacteria(100);Gammaproteobacteria_unclassified(62);Gammaproteobacteria_unclassified(62);Gammaproteobacteria_unclassified(62);
Otu01344	11	Bacteria(100);Planctomycetes(100);Planctomycetacia(100);Planctomycetales(100);Rubinisphaeraceae(100);uncultured(100);
Otu01345	3	Bacteria(100);Cyanobacteria(100);Oxyphotobacteria(100);Chloroplast(100);Chloroplast_fa(100);Chloroplast_ge(100);
Otu01347	19	Bacteria(100);Dadabacteria(100);Dadabacteriia(100);Dadabacteriales(100);Dadabacteriales_fa(100);Dadabacteriales_ge(100);
Otu01348	20	Bacteria(100);Bacteroidetes(100);Bacteroidia(100);Flavobacteriales(100);NS9_marine_group(100);NS9_marine_group_ge(100);
Otu01349	13	Bacteria(100);Proteobacteria(100);Alphaproteobacteria(100);Rhodobacterales(100);Rhodobacteraceae(100);Albidovulum(100);
Otu01350	7	Bacteria(100);Chloroflexi(100);KD4-96(100);KD4-96_or(100);KD4-96_fa(100);KD4-96_ge(100);
Otu01351	3	Bacteria(100);Gemmatimonadetes(100);BD2-11_terrestrial_group(100);BD2-11_terrestrial_group_or(100);BD2-11_terrestrial_group_fa(100);BD2-11_terrestrial_group_ge(100);
Otu01352	6	Bacteria(100);Cyanobacteria(100);Oxyphotobacteria(100);Chloroplast(100);Chloroplast_fa(100);Chloroplast_ge(100);
Otu01354	7	Bacteria(100);Proteobacteria(100);Deltaproteobacteria(100);PB19(100);PB19_fa(100);PB19_ge(100);
Otu01355	23	Bacteria(100);Proteobacteria(100);Gammaproteobacteria(100);UBA10353_marine_group(70);UBA10353_marine_group_fa(70);UBA10353_marine_group_ge(70);
Otu01356	20	Bacteria(100);Bacteria_unclassified(100);Bacteria_unclassified(100);Bacteria_unclassified(100);Bacteria_unclassified(100);Bacteria_unclassified(100);
Otu01357	18	Bacteria(100);Dadabacteria(100);Dadabacteriia(100);Dadabacteriales(100);Dadabacteriales_fa(100);Dadabacteriales_ge(100);
Otu01358	8	Bacteria(100);Cyanobacteria(100);Oxyphotobacteria(100);Chloroplast(100);Chloroplast_fa(100);Chloroplast_ge(100);
Otu01359	7	Bacteria(100);Bacteroidetes(100);Bacteroidia(100);Sphingobacteriales(100);NS11-12_marine_group(100);NS11-12_marine_group_ge(100);
Otu01361	3	Bacteria(100);Bacteroidetes(100);Bacteroidia(100);Bacteroidales(100);Bacteroidetes_BD2-2(100);Bacteroidetes_BD2-2_ge(100);
Otu01362	7	Bacteria(100);Proteobacteria(100);Gammaproteobacteria(100);Gammaproteobacteria_unclassified(86);Gammaproteobacteria_unclassified(86);Gammaproteobacteria_unclassified(86);
Otu01363	7	Bacteria(100);Chloroflexi(100);Anaerolineae(100);SBR1031(100);A4b(100);A4b_ge(100);
Otu01364	18	Bacteria(100);Bacteroidetes(100);Bacteroidia(100);Flavobacteriales(100);Flavobacteriaceae(100);NS5_marine_group(100);
Otu01365	9	Bacteria(100);Proteobacteria(100);Gammaproteobacteria(100);Gammaproteobacteria_unclassified(78);Gammaproteobacteria_unclassified(78);Gammaproteobacteria_unclassified(78);
Otu01366	11	Bacteria(100);Proteobacteria(100);Gammaproteobacteria(100);Gammaproteobacteria_unclassified(73);Gammaproteobacteria_unclassified(73);Gammaproteobacteria_unclassified(73);
Otu01367	16	Bacteria(100);Proteobacteria(100);Gammaproteobacteria(100);Gammaproteobacteria_unclassified(82);Gammaproteobacteria_unclassified(82);Gammaproteobacteria_unclassified(82);
Otu01368	15	Bacteria(100);Cyanobacteria(100);Oxyphotobacteria(100);Chloroplast(100);Chloroplast_fa(100);Chloroplast_ge(100);
Otu01370	7	Bacteria(100);Cyanobacteria(100);Oxyphotobacteria(100);Chloroplast(100);Chloroplast_fa(100);Chloroplast_ge(100);
Otu01371	2	Bacteria(100);Proteobacteria(100);Gammaproteobacteria(100);KI89A_clade(100);KI89A_clade_fa(100);KI89A_clade_ge(100);
Otu01372	6	Bacteria(100);Actinobacteria(100);Acidimicrobiia(100);Actinomarinales(100);uncultured(100);uncultured_ge(100);
Otu01373	10	Bacteria(100);Proteobacteria(100);Gammaproteobacteria(100);UBA10353_marine_group(90);UBA10353_marine_group_fa(90);UBA10353_marine_group_ge(90);
Otu01374	20	Bacteria(100);Nitrospinae(100);P9X2b3D02(100);P9X2b3D02_or(100);P9X2b3D02_fa(100);P9X2b3D02_ge(100);
Otu01375	8	Bacteria(100);Proteobacteria(100);Deltaproteobacteria(100);Oligoflexales(100);Oligoflexaceae(100);uncultured(100);
Otu01376	5	Bacteria(100);Gemmatimonadetes(100);BD2-11_terrestrial_group(100);BD2-11_terrestrial_group_or(100);BD2-11_terrestrial_group_fa(100);BD2-11_terrestrial_group_ge(100);
Otu01377	11	Bacteria(100);Proteobacteria(91);Proteobacteria_unclassified(91);Proteobacteria_unclassified(91);Proteobacteria_unclassified(91);Proteobacteria_unclassified(91);
Otu01378	19	Bacteria(100);Proteobacteria(100);Gammaproteobacteria(100);KI89A_clade(95);KI89A_clade_fa(95);KI89A_clade_ge(95);
Otu01379	23	Bacteria(100);Cyanobacteria(100);Oxyphotobacteria(100);Synechococcales(100);Cyanobiaceae(100);Cyanobiaceae_ge(100);
Otu01380	24	Bacteria(100);PAUC34f(100);PAUC34f_cl(100);PAUC34f_or(100);PAUC34f_fa(100);PAUC34f_ge(100);
Otu01381	5	Bacteria(100);Proteobacteria(100);Gammaproteobacteria(100);Oceanospirillales(80);Oleiphilaceae(80);Oleiphilus(80);
Otu01382	21	Bacteria(100);Chloroflexi(100);Anaerolineae(100);Caldilineales(100);Caldilineaceae(100);uncultured(100);
Otu01383	11	Bacteria(100);Proteobacteria(100);Deltaproteobacteria(100);Bdellovibrionales(100);Bdellovibrionaceae(100);Bdellovibrio(100);
Otu01384	7	Bacteria(100);PAUC34f(100);PAUC34f_cl(100);PAUC34f_or(100);PAUC34f_fa(100);PAUC34f_ge(100);
Otu01386	9	Bacteria(100);Proteobacteria(100);Deltaproteobacteria(100);Bdellovibrionales(100);Bdellovibrionaceae(100);OM27_clade(100);
Otu01387	10	Bacteria(100);Proteobacteria(100);Alphaproteobacteria(100);Rhizobiales(100);Methyloligellaceae(100);Methyloceanibacter(90);
Otu01388	5	Bacteria(100);Proteobacteria(100);Alphaproteobacteria(100);Micavibrionales(100);Micavibrionaceae(100);uncultured(100);
Otu01389	6	unknown(100);unknown_unclassified(100);unknown_unclassified(100);unknown_unclassified(100);unknown_unclassified(100);unknown_unclassified(100);
Otu01390	13	Bacteria(100);Chlamydiae(100);Chlamydiae(100);Chlamydiales(100);Chlamydiaceae(100);uncultured(100);
Otu01391	4	Bacteria(100);Chloroflexi(100);Anaerolineae(100);SBR1031(100);A4b(100);A4b_ge(100);
Otu01392	4	Bacteria(100);Chloroflexi(100);Dehalococcoidia(100);SAR202_clade(100);SAR202_clade_fa(100);SAR202_clade_ge(100);
Otu01393	15	Bacteria(100);Proteobacteria(100);Deltaproteobacteria(94);Myxococcales(94);bacteriap25(87);bacteriap25_ge(87);
Otu01394	1	Bacteria(100);Cyanobacteria(100);Oxyphotobacteria(100);Chloroplast(100);Chloroplast_fa(100);Chloroplast_ge(100);
Otu01396	7	Bacteria(100);Proteobacteria(100);Deltaproteobacteria(100);Desulfobacterales(100);Desulfobacteraceae(100);Sva0081_sediment_group(100);
Otu01398	6	Bacteria(100);Marinimicrobia_(SAR406_clade)(100);Marinimicrobia_(SAR406_clade)_cl(100);Marinimicrobia_(SAR406_clade)_or(100);Marinimicrobia_(SAR406_clade)_fa(100);Marinimicrobia_(SAR406_clade)_ge(100);
Otu01399	6	Bacteria(100);Proteobacteria(100);Alphaproteobacteria(100);Puniceispirillales(100);SAR116_clade(100);SAR116_clade_unclassified(100);
Otu01400	12	Bacteria(100);Proteobacteria(100);Gammaproteobacteria(100);UBA10353_marine_group(100);UBA10353_marine_group_fa(100);UBA10353_marine_group_ge(100);
Otu01401	4	Bacteria(100);Proteobacteria(100);Deltaproteobacteria(100);Myxococcales(100);Myxococcales_unclassified(75);Myxococcales_unclassified(75);
Otu01402	7	Bacteria(100);Marinimicrobia_(SAR406_clade)(100);Marinimicrobia_(SAR406_clade)_cl(100);Marinimicrobia_(SAR406_clade)_or(100);Marinimicrobia_(SAR406_clade)_fa(100);Marinimicrobia_(SAR406_clade)_ge(100);
Otu01403	9	Bacteria(100);Cyanobacteria(100);Oxyphotobacteria(100);Chloroplast(100);Chloroplast_fa(100);Chloroplast_ge(100);
Otu01405	19	Bacteria(100);Bacteroidetes(100);Rhodothermia(100);Rhodothermales(100);Rhodothermaceae(100);uncultured(100);
Otu01406	14	Bacteria(100);Proteobacteria(100);Deltaproteobacteria(93);Bdellovibrionales(93);Bdellovibrionaceae(93);OM27_clade(93);
Otu01407	18	Bacteria(100);Proteobacteria(100);Gammaproteobacteria(100);Nitrosococcales(95);Nitrosococcaceae(95);AqS1(89);
Otu01408	12	Bacteria(100);Cyanobacteria(100);Oxyphotobacteria(100);Chloroplast(100);Chloroplast_fa(100);Chloroplast_ge(100);
Otu01409	15	Bacteria(100);Cyanobacteria(100);Oxyphotobacteria(100);Synechococcales(100);Cyanobiaceae(100);Cyanobiaceae_ge(100);
Otu01410	16	Bacteria(100);Acidobacteria(57);Acidobacteria_unclassified(57);Acidobacteria_unclassified(57);Acidobacteria_unclassified(57);Acidobacteria_unclassified(57);
Otu01411	3	Archaea(100);Thaumarchaeota(100);Nitrososphaeria(100);Nitrosopumilales(100);Nitrosopumilaceae(100);Candidatus_Nitrosopumilus(100);
Otu01412	17	Bacteria(100);Proteobacteria(100);Gammaproteobacteria(100);Nitrosococcales(83);Nitrosococcaceae(83);Nitrosococcaceae_unclassified(71);
Otu01413	16	Bacteria(100);Gemmatimonadetes(100);BD2-11_terrestrial_group(100);BD2-11_terrestrial_group_or(100);BD2-11_terrestrial_group_fa(100);BD2-11_terrestrial_group_ge(100);
Otu01414	6	Bacteria(100);Cyanobacteria(100);Oxyphotobacteria(100);Chloroplast(100);Chloroplast_fa(100);Chloroplast_ge(100);
Otu01415	13	Bacteria(100);Bacteroidetes(93);Bacteroidia(77);Bacteroidia_unclassified(77);Bacteroidia_unclassified(77);Bacteroidia_unclassified(77);
Otu01416	6	Bacteria(100);Epsilonbacteraeota(100);Campylobacteria(100);Campylobacterales(100);Thiovulaceae(100);Sulfurimonas(100);
Otu01417	6	Bacteria(100);Bacteroidetes(100);Bacteroidia(100);Flavobacteriales(100);NS9_marine_group(100);NS9_marine_group_ge(100);
Otu01418	13	Bacteria(100);Chloroflexi(100);Anaerolineae(100);SBR1031(100);A4b(100);A4b_ge(100);
Otu01419	6	Bacteria(100);Proteobacteria(100);Gammaproteobacteria(100);Cellvibrionales(100);Halieaceae(100);Halieaceae_unclassified(100);
Otu01420	22	Bacteria(100);Proteobacteria(100);Alphaproteobacteria(100);Puniceispirillales(100);SAR116_clade(100);SAR116_clade_ge(100);
Otu01421	19	Bacteria(100);Cyanobacteria(100);Oxyphotobacteria(100);Synechococcales(100);Cyanobiaceae(100);Cyanobiaceae_ge(100);
Otu01422	4	Bacteria(100);Proteobacteria(100);Gammaproteobacteria(100);Gammaproteobacteria_Incertae_Sedis(100);Unknown_Family(100);uncultured(100);
Otu01423	4	Bacteria(100);Proteobacteria(100);Gammaproteobacteria(100);Alteromonadales(100);Marinobacteraceae(100);Marinobacter(100);
Otu01424	22	Bacteria(100);Proteobacteria(100);Alphaproteobacteria(100);SAR11_clade(100);Clade_I(100);Clade_Ia(100);
Otu01425	5	Bacteria(100);Proteobacteria(100);Deltaproteobacteria(100);Oligoflexales(100);Oligoflexaceae(100);uncultured(100);
Otu01426	14	Bacteria(100);Proteobacteria(100);Gammaproteobacteria(100);Nitrosococcales(93);Nitrosococcaceae(93);AqS1(79);
Otu01427	20	Bacteria(100);Proteobacteria(100);Alphaproteobacteria(100);SAR11_clade(100);Clade_I(100);Clade_Ia(85);
Otu01428	3	Bacteria(100);Proteobacteria(100);Gammaproteobacteria(100);Milano-WF1B-44(100);Milano-WF1B-44_fa(100);Milano-WF1B-44_ge(100);
Otu01429	17	Bacteria(100);Cyanobacteria(100);Oxyphotobacteria(100);Synechococcales(100);Cyanobiaceae(100);Cyanobiaceae_ge(100);
Otu01430	22	Bacteria(100);Actinobacteria(100);Acidimicrobiia(100);Microtrichales(100);Microtrichaceae(100);Sva0996_marine_group(100);
Otu01432	3	Bacteria(100);Marinimicrobia_(SAR406_clade)(100);Marinimicrobia_(SAR406_clade)_cl(100);Marinimicrobia_(SAR406_clade)_or(100);Marinimicrobia_(SAR406_clade)_fa(100);Marinimicrobia_(SAR406_clade)_ge(100);
Otu01433	17	Bacteria(100);PAUC34f(100);PAUC34f_cl(100);PAUC34f_or(100);PAUC34f_fa(100);PAUC34f_ge(100);
Otu01434	17	Bacteria(100);Proteobacteria(100);Alphaproteobacteria(100);Puniceispirillales(100);SAR116_clade(100);SAR116_clade_unclassified(77);
Otu01435	14	Bacteria(100);Cyanobacteria(100);Oxyphotobacteria(100);Synechococcales(100);Cyanobiaceae(100);Cyanobiaceae_ge(100);
Otu01436	16	Bacteria(100);Proteobacteria(100);Gammaproteobacteria(100);Oceanospirillales(63);Pseudohongiellaceae(63);Pseudohongiella(63);
Otu01437	3	Bacteria(100);Kiritimatiellaeota(100);Kiritimatiellae(100);Kiritimatiellales(100);Kiritimatiellaceae(100);R76-B128(100);
Otu01438	10	Bacteria(100);Proteobacteria(100);Gammaproteobacteria(100);Steroidobacterales(100);Woeseiaceae(100);JTB255_marine_benthic_group(100);
Otu01439	8	Bacteria(100);Proteobacteria(100);Gammaproteobacteria(100);Nitrosococcales(100);Nitrosococcaceae(100);AqS1(100);
Otu01440	10	Bacteria(100);Proteobacteria(100);Alphaproteobacteria(100);Rhodobacterales(100);Rhodobacteraceae(100);Albidovulum(90);
Otu01441	13	Bacteria(100);Nitrospinae(100);P9X2b3D02(100);P9X2b3D02_or(100);P9X2b3D02_fa(100);P9X2b3D02_ge(100);
Otu01442	8	Bacteria(100);Proteobacteria(100);Alphaproteobacteria(100);Rhizobiales(100);Rhizobiales_unclassified(100);Rhizobiales_unclassified(100);
Otu01443	10	Bacteria(100);Proteobacteria(100);Gammaproteobacteria(100);Gammaproteobacteria_unclassified(100);Gammaproteobacteria_unclassified(100);Gammaproteobacteria_unclassified(100);
Otu01444	11	Bacteria(100);Gemmatimonadetes(100);BD2-11_terrestrial_group(100);BD2-11_terrestrial_group_or(100);BD2-11_terrestrial_group_fa(100);BD2-11_terrestrial_group_ge(100);
Otu01445	7	Bacteria(100);Proteobacteria(100);Deltaproteobacteria(100);NB1-j(100);NB1-j_fa(100);NB1-j_ge(100);
Otu01446	6	Bacteria(100);WPS-2(100);WPS-2_cl(100);WPS-2_or(100);WPS-2_fa(100);WPS-2_ge(100);
Otu01447	13	Bacteria(100);Actinobacteria(100);Acidimicrobiia(100);Microtrichales(100);Microtrichaceae(100);Sva0996_marine_group(100);
Otu01448	21	Bacteria(100);Chloroflexi(100);TK17(100);TK17_or(100);TK17_fa(100);TK17_ge(100);
Otu01449	5	Bacteria(100);Acidobacteria(100);Subgroup_6(100);Subgroup_6_or(100);Subgroup_6_fa(100);Subgroup_6_ge(100);
Otu01450	12	Bacteria(100);Proteobacteria(100);Gammaproteobacteria(100);Gammaproteobacteria_unclassified(59);Gammaproteobacteria_unclassified(59);Gammaproteobacteria_unclassified(59);
Otu01451	5	Bacteria(100);Proteobacteria(100);Deltaproteobacteria(100);PB19(100);PB19_fa(100);PB19_ge(100);
Otu01452	6	Bacteria(100);Proteobacteria(100);Alphaproteobacteria(100);Caulobacterales(100);Hyphomonadaceae(100);Maricaulis(100);
Otu01453	19	Bacteria(100);Dadabacteria(100);Dadabacteriia(100);Dadabacteriales(100);Dadabacteriales_fa(100);Dadabacteriales_ge(100);
Otu01454	3	Bacteria(100);Bacteroidetes(100);Bacteroidia(100);Flavobacteriales(100);Flavobacteriaceae(100);Flavobacteriaceae_unclassified(67);
Otu01455	6	Bacteria(100);Proteobacteria(100);Proteobacteria_unclassified(67);Proteobacteria_unclassified(67);Proteobacteria_unclassified(67);Proteobacteria_unclassified(67);
Otu01456	22	Bacteria(100);Proteobacteria(100);Deltaproteobacteria(100);Deltaproteobacteria_unclassified(91);Deltaproteobacteria_unclassified(91);Deltaproteobacteria_unclassified(91);
Otu01457	18	Bacteria(100);Gemmatimonadetes(100);BD2-11_terrestrial_group(100);BD2-11_terrestrial_group_or(100);BD2-11_terrestrial_group_fa(100);BD2-11_terrestrial_group_ge(100);
Otu01458	5	Bacteria(100);Proteobacteria(100);Gammaproteobacteria(100);Vibrionales(100);Vibrionaceae(100);uncultured(80);
Otu01459	8	Bacteria(100);Proteobacteria(100);Gammaproteobacteria(100);Gammaproteobacteria_unclassified(100);Gammaproteobacteria_unclassified(100);Gammaproteobacteria_unclassified(100);
Otu01460	17	Bacteria(100);Cyanobacteria(100);Oxyphotobacteria(100);Synechococcales(100);Cyanobiaceae(100);Cyanobiaceae_ge(100);
Otu01461	8	Bacteria(100);Proteobacteria(100);Alphaproteobacteria(100);Rhodospirillales(100);AEGEAN-169_marine_group(100);AEGEAN-169_marine_group_ge(100);
Otu01462	15	Bacteria(100);Actinobacteria(100);Acidimicrobiia(100);Actinomarinales(100);Actinomarinaceae(100);Candidatus_Actinomarina(100);
Otu01463	7	Bacteria(100);Chloroflexi(100);Anaerolineae(100);SBR1031(100);A4b(100);A4b_ge(100);
Otu01464	17	Bacteria(100);Actinobacteria(100);Acidimicrobiia(100);Microtrichales(100);Microtrichaceae(100);Sva0996_marine_group(100);
Otu01465	6	Bacteria(100);Spirochaetes(100);Spirochaetia(100);Spirochaetales(100);Spirochaetaceae(100);Spirochaeta_2(100);
Otu01466	21	Bacteria(100);Proteobacteria(100);Gammaproteobacteria(100);KI89A_clade(100);KI89A_clade_fa(100);KI89A_clade_ge(100);
Otu01467	8	Bacteria(100);Proteobacteria(100);Gammaproteobacteria(100);Cellvibrionales(100);Halieaceae(100);Halieaceae_unclassified(100);
Otu01468	17	Bacteria(100);Cyanobacteria(100);Oxyphotobacteria(100);Synechococcales(100);Cyanobiaceae(100);Cyanobiaceae_ge(100);
Otu01469	5	Bacteria(100);Proteobacteria(100);Gammaproteobacteria(100);Gammaproteobacteria_unclassified(61);Gammaproteobacteria_unclassified(61);Gammaproteobacteria_unclassified(61);
Otu01470	6	Bacteria(100);Proteobacteria(100);Gammaproteobacteria(100);Gammaproteobacteria_unclassified(100);Gammaproteobacteria_unclassified(100);Gammaproteobacteria_unclassified(100);
Otu01472	18	Bacteria(100);Cyanobacteria(100);Oxyphotobacteria(100);Synechococcales(100);Cyanobiaceae(100);Cyanobiaceae_ge(100);
Otu01473	16	Bacteria(100);Cyanobacteria(100);Oxyphotobacteria(100);Synechococcales(100);Cyanobiaceae(100);Cyanobiaceae_ge(100);
Otu01474	4	Bacteria(100);Proteobacteria(100);Gammaproteobacteria(100);Gammaproteobacteria_unclassified(100);Gammaproteobacteria_unclassified(100);Gammaproteobacteria_unclassified(100);
Otu01475	5	Bacteria(100);Proteobacteria(100);Proteobacteria_unclassified(100);Proteobacteria_unclassified(100);Proteobacteria_unclassified(100);Proteobacteria_unclassified(100);
Otu01476	3	Bacteria(100);Chloroflexi(100);Anaerolineae(100);Anaerolineales(100);Anaerolineaceae(100);uncultured(100);
Otu01478	11	Bacteria(100);Proteobacteria(100);Alphaproteobacteria(100);Rhodobacterales(91);Rhodobacteraceae(91);Albidovulum(91);
Otu01479	9	Bacteria(100);AncK6(100);AncK6_cl(100);AncK6_or(100);AncK6_fa(100);AncK6_ge(100);
Otu01480	8	Bacteria(100);Proteobacteria(100);Deltaproteobacteria(100);Myxococcales(100);BIrii41(100);BIrii41_ge(100);
Otu01481	4	Bacteria(100);Proteobacteria(100);Deltaproteobacteria(100);Desulfobacterales(100);Desulfobacteraceae(100);Desulfosarcina(100);
Otu01482	10	Bacteria(100);Cyanobacteria(100);Oxyphotobacteria(100);Chloroplast(100);Chloroplast_fa(100);Chloroplast_ge(100);
Otu01483	11	Bacteria(100);Gemmatimonadetes(100);PAUC43f_marine_benthic_group(100);PAUC43f_marine_benthic_group_or(100);PAUC43f_marine_benthic_group_fa(100);PAUC43f_marine_benthic_group_ge(100);
Otu01484	4	Bacteria(100);Proteobacteria(100);Deltaproteobacteria(100);Bdellovibrionales(100);Bdellovibrionaceae(100);OM27_clade(100);
Otu01485	15	Bacteria(100);Dadabacteria(100);Dadabacteriia(100);Dadabacteriales(100);Dadabacteriales_fa(100);Dadabacteriales_ge(100);
Otu01486	3	unknown(100);unknown_unclassified(100);unknown_unclassified(100);unknown_unclassified(100);unknown_unclassified(100);unknown_unclassified(100);
Otu01487	5	Bacteria(100);Proteobacteria(80);Proteobacteria_unclassified(80);Proteobacteria_unclassified(80);Proteobacteria_unclassified(80);Proteobacteria_unclassified(80);
Otu01488	9	Bacteria(100);Proteobacteria(100);Alphaproteobacteria(100);Rhodovibrionales(100);Kiloniellaceae(100);Kiloniella(100);
Otu01489	7	Bacteria(100);Marinimicrobia_(SAR406_clade)(100);Marinimicrobia_(SAR406_clade)_cl(100);Marinimicrobia_(SAR406_clade)_or(100);Marinimicrobia_(SAR406_clade)_fa(100);Marinimicrobia_(SAR406_clade)_ge(100);
Otu01490	5	Bacteria(100);Bacteroidetes(100);Rhodothermia(100);Rhodothermales(100);Rhodothermaceae(100);uncultured(100);
Otu01491	7	Bacteria(100);Verrucomicrobia(100);Verrucomicrobiae(100);Verrucomicrobiae_unclassified(72);Verrucomicrobiae_unclassified(72);Verrucomicrobiae_unclassified(72);
Otu01492	3	Bacteria(100);Epsilonbacteraeota(100);Campylobacteria(100);Campylobacterales(100);Arcobacteraceae(100);Arcobacter(100);
Otu01494	2	Bacteria(100);Proteobacteria(100);Gammaproteobacteria(100);Gammaproteobacteria_unclassified(100);Gammaproteobacteria_unclassified(100);Gammaproteobacteria_unclassified(100);
Otu01495	20	Bacteria(100);Proteobacteria(100);Gammaproteobacteria(100);Nitrosococcales(100);Nitrosococcaceae(100);AqS1(95);
Otu01496	8	Bacteria(100);Proteobacteria(100);Gammaproteobacteria(100);EPR3968-O8a-Bc78(100);EPR3968-O8a-Bc78_fa(100);EPR3968-O8a-Bc78_ge(100);
Otu01497	5	Bacteria(100);Proteobacteria(100);Deltaproteobacteria(100);Syntrophobacterales(100);Syntrophobacteraceae(100);uncultured(100);
Otu01498	13	Bacteria(100);Bacteroidetes(100);Rhodothermia(100);Rhodothermales(100);Rhodothermaceae(100);uncultured(100);
Otu01499	6	Bacteria(100);Planctomycetes(100);Phycisphaerae(100);Phycisphaerales(100);Phycisphaeraceae(100);SM1A02(100);
Otu01500	15	Bacteria(100);Cyanobacteria(100);Oxyphotobacteria(100);Synechococcales(100);Cyanobiaceae(100);Cyanobiaceae_ge(100);
Otu01501	4	Bacteria(100);Proteobacteria(100);Gammaproteobacteria(100);Chromatiales(100);Chromatiaceae(100);Candidatus_Thiobios(100);
Otu01502	11	Bacteria(100);Proteobacteria(100);Deltaproteobacteria(100);Bdellovibrionales(100);Bdellovibrionaceae(100);OM27_clade(100);
Otu01503	14	Bacteria(100);Proteobacteria(100);Alphaproteobacteria(100);Rhodobacterales(93);Rhodobacteraceae(93);Rhodobacteraceae_unclassified(58);
Otu01504	4	Bacteria(100);Proteobacteria(100);Gammaproteobacteria(100);Gammaproteobacteria_unclassified(100);Gammaproteobacteria_unclassified(100);Gammaproteobacteria_unclassified(100);
Otu01505	5	Bacteria(100);Proteobacteria(100);Gammaproteobacteria(100);Thiomicrospirales(100);Thiomicrospiraceae(100);Thiomicrorhabdus(100);
Otu01506	17	Bacteria(100);Proteobacteria(100);Gammaproteobacteria(100);Gammaproteobacteria_unclassified(53);Gammaproteobacteria_unclassified(53);Gammaproteobacteria_unclassified(53);
Otu01507	19	Bacteria(100);Cyanobacteria(100);Oxyphotobacteria(100);Synechococcales(100);Cyanobiaceae(100);Cyanobiaceae_ge(100);
Otu01508	4	unknown(100);unknown_unclassified(100);unknown_unclassified(100);unknown_unclassified(100);unknown_unclassified(100);unknown_unclassified(100);
Otu01509	5	Bacteria(100);Acidobacteria(100);Acidobacteriia(100);Solibacterales(100);Solibacteraceae_(Subgroup_3)(100);PAUC26f(100);
Otu01510	6	Bacteria(100);Proteobacteria(100);Deltaproteobacteria(100);Desulfobacterales(100);Desulfobacteraceae(100);Sva0081_sediment_group(67);
Otu01511	5	Bacteria(100);Cyanobacteria(100);Oxyphotobacteria(100);Chloroplast(100);Chloroplast_fa(100);Chloroplast_ge(100);
Otu01512	4	Bacteria(100);Cyanobacteria(100);Oxyphotobacteria(100);Chloroplast(100);Chloroplast_fa(100);Chloroplast_ge(100);
Otu01513	7	Bacteria(100);Proteobacteria(100);Deltaproteobacteria(100);Desulfobacterales(100);Desulfobacteraceae(100);Desulfosarcina(100);
Otu01514	5	Bacteria(100);Proteobacteria(100);Alphaproteobacteria(100);Rhodospirillales(100);AEGEAN-169_marine_group(100);AEGEAN-169_marine_group_ge(100);
Otu01515	11	Bacteria(100);Proteobacteria(100);Gammaproteobacteria(100);Gammaproteobacteria_unclassified(55);Gammaproteobacteria_unclassified(55);Gammaproteobacteria_unclassified(55);
Otu01516	2	Bacteria(100);Proteobacteria(100);Gammaproteobacteria(100);Betaproteobacteriales(100);Methylophilaceae(100);OM43_clade(100);
Otu01517	10	Bacteria(100);Cyanobacteria(100);Oxyphotobacteria(100);Synechococcales(100);Cyanobiaceae(100);Cyanobiaceae_ge(100);
Otu01518	21	Archaea(100);Thaumarchaeota(100);Nitrososphaeria(100);Nitrosopumilales(100);Nitrosopumilaceae(100);Candidatus_Nitrosopumilus(96);
Otu01519	14	Bacteria(100);Nitrospinae(100);P9X2b3D02(100);P9X2b3D02_or(100);P9X2b3D02_fa(100);P9X2b3D02_ge(100);
Otu01520	9	Bacteria(100);Proteobacteria(100);Gammaproteobacteria(100);Cellvibrionales(100);Halieaceae(100);OM60(NOR5)_clade(100);
Otu01521	6	unknown(100);unknown_unclassified(100);unknown_unclassified(100);unknown_unclassified(100);unknown_unclassified(100);unknown_unclassified(100);
Otu01522	3	Bacteria(100);Cyanobacteria(100);Oxyphotobacteria(100);Chloroplast(100);Chloroplast_fa(100);Chloroplast_ge(100);
Otu01523	14	Bacteria(100);PAUC34f(100);PAUC34f_cl(100);PAUC34f_or(100);PAUC34f_fa(100);PAUC34f_ge(100);
Otu01524	5	Bacteria(100);Bacteria_unclassified(100);Bacteria_unclassified(100);Bacteria_unclassified(100);Bacteria_unclassified(100);Bacteria_unclassified(100);
Otu01525	9	Bacteria(100);Cyanobacteria(100);Oxyphotobacteria(100);Chloroplast(100);Chloroplast_fa(100);Chloroplast_ge(100);
Otu01526	12	Bacteria(100);Proteobacteria(100);Gammaproteobacteria(100);UBA10353_marine_group(100);UBA10353_marine_group_fa(100);UBA10353_marine_group_ge(100);
Otu01527	3	Bacteria(100);Proteobacteria(100);Alphaproteobacteria(100);Azospirillales(100);Azospirillaceae(100);Azospirillum(100);
Otu01528	14	Bacteria(100);Chloroflexi(100);TK17(100);TK17_or(100);TK17_fa(100);TK17_ge(100);
Otu01530	15	Bacteria(100);Proteobacteria(100);Alphaproteobacteria(100);SAR11_clade(100);Clade_I(100);Clade_Ia(54);
Otu01531	14	Bacteria(100);Gemmatimonadetes(100);BD2-11_terrestrial_group(100);BD2-11_terrestrial_group_or(100);BD2-11_terrestrial_group_fa(100);BD2-11_terrestrial_group_ge(100);
Otu01532	18	Bacteria(100);Gemmatimonadetes(100);BD2-11_terrestrial_group(100);BD2-11_terrestrial_group_or(100);BD2-11_terrestrial_group_fa(100);BD2-11_terrestrial_group_ge(100);
Otu01533	11	Bacteria(100);Proteobacteria(100);Gammaproteobacteria(100);UBA10353_marine_group(100);UBA10353_marine_group_fa(100);UBA10353_marine_group_ge(100);
Otu01534	10	Bacteria(100);Bacteria_unclassified(100);Bacteria_unclassified(100);Bacteria_unclassified(100);Bacteria_unclassified(100);Bacteria_unclassified(100);
Otu01535	8	Bacteria(100);Proteobacteria(100);Gammaproteobacteria(100);UBA10353_marine_group(88);UBA10353_marine_group_fa(88);UBA10353_marine_group_ge(88);
Otu01536	20	Bacteria(100);Dadabacteria(100);Dadabacteriia(100);Dadabacteriales(100);Dadabacteriales_fa(100);Dadabacteriales_ge(100);
Otu01537	20	Bacteria(100);Proteobacteria(100);Alphaproteobacteria(100);Alphaproteobacteria_unclassified(95);Alphaproteobacteria_unclassified(95);Alphaproteobacteria_unclassified(95);
Otu01539	17	Bacteria(100);Proteobacteria(100);Gammaproteobacteria(100);Nitrosococcales(95);Nitrosococcaceae(95);AqS1(77);
Otu01540	5	Bacteria(100);Proteobacteria(100);Gammaproteobacteria(100);Coxiellales(80);Coxiellaceae(80);Coxiella(80);
Otu01541	20	Bacteria(100);Proteobacteria(100);Gammaproteobacteria(100);Nitrosococcales(100);Nitrosococcaceae(100);AqS1(75);
Otu01543	7	Bacteria(100);Proteobacteria(100);Gammaproteobacteria(100);Vibrionales(100);Vibrionaceae(100);Vibrionaceae_unclassified(100);
Otu01544	4	Bacteria(100);Planctomycetes(100);OM190(100);OM190_or(100);OM190_fa(100);OM190_ge(100);
Otu01545	19	Bacteria(100);Actinobacteria(100);Acidimicrobiia(100);Microtrichales(100);Microtrichaceae(100);Sva0996_marine_group(100);
Otu01546	17	Bacteria(100);Proteobacteria(100);Deltaproteobacteria(95);Myxococcales(95);bacteriap25(95);bacteriap25_ge(95);
Otu01547	9	Bacteria(100);Proteobacteria(100);Alphaproteobacteria(100);Rhodobacterales(100);Rhodobacteraceae(100);Rhodobacteraceae_unclassified(100);
Otu01548	12	Bacteria(100);Proteobacteria(100);Alphaproteobacteria(100);Rhodobacterales(75);Rhodobacteraceae(75);Albidovulum(67);
Otu01549	17	Bacteria(100);Actinobacteria(100);Acidimicrobiia(100);Microtrichales(100);Microtrichaceae(100);Sva0996_marine_group(100);
Otu01551	19	Bacteria(100);Actinobacteria(100);Acidimicrobiia(100);Microtrichales(100);Microtrichaceae(100);Sva0996_marine_group(100);
Otu01552	4	Bacteria(100);Bacteria_unclassified(100);Bacteria_unclassified(100);Bacteria_unclassified(100);Bacteria_unclassified(100);Bacteria_unclassified(100);
Otu01553	9	Bacteria(100);Chloroflexi(100);Anaerolineae(100);Caldilineales(100);Caldilineaceae(100);uncultured(100);
Otu01554	10	Bacteria(100);Proteobacteria(100);Deltaproteobacteria(90);Bdellovibrionales(90);Bdellovibrionaceae(90);OM27_clade(90);
Otu01555	2	Bacteria(100);Bacteroidetes(100);Bacteroidia(100);Flavobacteriales(100);Flavobacteriaceae(100);NS5_marine_group(100);
Otu01556	7	Bacteria(100);Proteobacteria(100);Gammaproteobacteria(100);Alteromonadales(100);Colwelliaceae(100);Colwelliaceae_unclassified(86);
Otu01557	13	Bacteria(100);Bacteroidetes(100);Rhodothermia(100);Rhodothermales(100);Rhodothermaceae(100);uncultured(100);
Otu01558	7	Bacteria(100);Proteobacteria(100);Gammaproteobacteria(100);Alteromonadales(100);Colwelliaceae(100);Thalassotalea(100);
Otu01559	10	Bacteria(100);Bacteroidetes(100);Rhodothermia(100);Rhodothermales(100);Rhodothermaceae(100);uncultured(100);
Otu01560	14	Bacteria(100);Proteobacteria(100);Alphaproteobacteria(100);Puniceispirillales(100);Puniceispirillales_Incertae_Sedis(100);Constrictibacter(100);
Otu01561	17	Bacteria(100);Proteobacteria(100);Gammaproteobacteria(100);UBA10353_marine_group(100);UBA10353_marine_group_fa(100);UBA10353_marine_group_ge(100);
Otu01562	12	Bacteria(100);Cyanobacteria(100);Oxyphotobacteria(100);Synechococcales(100);Cyanobiaceae(100);Cyanobiaceae_ge(100);
Otu01563	14	Bacteria(100);Proteobacteria(100);Gammaproteobacteria(100);KI89A_clade(93);KI89A_clade_fa(93);KI89A_clade_ge(93);
Otu01564	11	Bacteria(100);PAUC34f(100);PAUC34f_cl(100);PAUC34f_or(100);PAUC34f_fa(100);PAUC34f_ge(100);
Otu01565	16	Bacteria(100);Actinobacteria(100);Acidimicrobiia(100);Microtrichales(100);Microtrichaceae(100);Sva0996_marine_group(100);
Otu01567	9	Bacteria(100);Proteobacteria(100);Gammaproteobacteria(100);Nitrosococcales(100);Nitrosococcaceae(100);AqS1(100);
Otu01568	11	Bacteria(100);Chloroflexi(100);TK17(100);TK17_or(100);TK17_fa(100);TK17_ge(100);
Otu01569	19	Bacteria(100);Bacteroidetes(100);Bacteroidia(100);Flavobacteriales(100);NS9_marine_group(100);NS9_marine_group_ge(100);
Otu01570	16	Bacteria(100);Chloroflexi(100);Anaerolineae(100);Caldilineales(100);Caldilineaceae(100);uncultured(100);
Otu01571	19	Bacteria(100);Bacteroidetes(100);Rhodothermia(100);Rhodothermales(100);Rhodothermaceae(100);uncultured(100);
Otu01572	10	Bacteria(100);Proteobacteria(100);Gammaproteobacteria(100);Gammaproteobacteria_unclassified(100);Gammaproteobacteria_unclassified(100);Gammaproteobacteria_unclassified(100);
Otu01573	11	Bacteria(100);Proteobacteria(100);Alphaproteobacteria(100);Rhodobacterales(100);Rhodobacteraceae(100);Rhodobacteraceae_unclassified(100);
Otu01574	17	Bacteria(100);Verrucomicrobia(100);Verrucomicrobiae(100);Opitutales(100);Puniceicoccaceae(100);Puniceicoccaceae_unclassified(89);
Otu01575	17	Bacteria(100);Proteobacteria(100);Alphaproteobacteria(100);Puniceispirillales(100);Puniceispirillales_Incertae_Sedis(100);Constrictibacter(100);
Otu01576	11	Bacteria(100);Cyanobacteria(100);Oxyphotobacteria(100);Synechococcales(100);Cyanobiaceae(100);Synechococcus_CC9902(91);
Otu01577	13	Bacteria(100);Proteobacteria(100);Gammaproteobacteria(100);Oceanospirillales(100);Endozoicomonadaceae(100);Endozoicomonas(100);
Otu01578	16	Bacteria(100);Gemmatimonadetes(100);BD2-11_terrestrial_group(100);BD2-11_terrestrial_group_or(100);BD2-11_terrestrial_group_fa(100);BD2-11_terrestrial_group_ge(100);
Otu01580	9	Bacteria(100);Bacteroidetes(100);Bacteroidia(100);Cytophagales(100);Cyclobacteriaceae(100);uncultured(100);
Otu01581	13	Bacteria(100);Gemmatimonadetes(100);BD2-11_terrestrial_group(100);BD2-11_terrestrial_group_or(100);BD2-11_terrestrial_group_fa(100);BD2-11_terrestrial_group_ge(100);
Otu01582	13	Bacteria(100);Proteobacteria(100);Gammaproteobacteria(100);Nitrosococcales(100);Nitrosococcaceae(100);AqS1(85);
Otu01583	9	Bacteria(100);Proteobacteria(100);Alphaproteobacteria(100);Puniceispirillales(100);Puniceispirillales_Incertae_Sedis(100);Constrictibacter(100);
Otu01584	17	Bacteria(100);Cyanobacteria(100);Oxyphotobacteria(100);Synechococcales(100);Cyanobiaceae(100);Cyanobiaceae_ge(100);
Otu01585	9	Bacteria(100);Verrucomicrobia(100);Verrucomicrobiae(100);Opitutales(100);Puniceicoccaceae(100);MB11C04_marine_group(100);
Otu01586	17	Bacteria(100);Cyanobacteria(100);Oxyphotobacteria(100);Synechococcales(100);Cyanobiaceae(100);Cyanobiaceae_ge(100);
Otu01587	3	Bacteria(100);Chloroflexi(100);Dehalococcoidia(100);SAR202_clade(100);SAR202_clade_fa(100);SAR202_clade_ge(100);
Otu01588	5	Bacteria(100);Proteobacteria(100);Gammaproteobacteria(100);eub62A3(100);eub62A3_fa(100);eub62A3_ge(100);
Otu01589	6	Bacteria(100);Bacteria_unclassified(100);Bacteria_unclassified(100);Bacteria_unclassified(100);Bacteria_unclassified(100);Bacteria_unclassified(100);
Otu01590	9	Bacteria(100);Proteobacteria(100);Gammaproteobacteria(100);Vibrionales(100);Vibrionaceae(100);Photobacterium(67);
Otu01591	7	Bacteria(100);Proteobacteria(100);Gammaproteobacteria(100);Francisellales(100);Francisellaceae(100);Francisellaceae_ge(100);
Otu01592	6	Bacteria(100);Proteobacteria(100);Gammaproteobacteria(100);Alteromonadales(100);Idiomarinaceae(100);Idiomarina(100);
Otu01593	6	Bacteria(100);Cyanobacteria(100);Oxyphotobacteria(100);Chloroplast(100);Chloroplast_fa(100);Chloroplast_ge(100);
Otu01594	6	Bacteria(100);Bacteroidetes(100);Bacteroidia(100);Flavobacteriales(100);Cryomorphaceae(84);uncultured(84);
Otu01595	7	Bacteria(100);Proteobacteria(86);Deltaproteobacteria(86);Bdellovibrionales(72);Bdellovibrionaceae(72);Bdellovibrio(72);
Otu01596	11	Bacteria(100);Cyanobacteria(100);Oxyphotobacteria(100);Chloroplast(100);Chloroplast_fa(100);Chloroplast_ge(100);
Otu01599	4	Bacteria(100);Proteobacteria(100);Gammaproteobacteria(100);Cellvibrionales(100);Cellvibrionaceae(100);Cellvibrionaceae_unclassified(100);
Otu01600	6	Bacteria(100);Proteobacteria(100);Gammaproteobacteria(100);Cardiobacteriales(100);Cardiobacteriaceae(100);Suttonella(100);
Otu01601	4	Bacteria(100);Bacteroidetes(100);Rhodothermia(100);Rhodothermales(100);Rhodothermaceae(100);Rhodothermaceae_unclassified(75);
Otu01602	9	Bacteria(100);Proteobacteria(100);Gammaproteobacteria(100);Cellvibrionales(100);Halieaceae(100);Halieaceae_unclassified(78);
Otu01603	7	Bacteria(100);Cyanobacteria(100);Oxyphotobacteria(100);Chloroplast(100);Chloroplast_fa(100);Chloroplast_ge(100);
Otu01604	5	Bacteria(100);Chloroflexi(100);TK17(100);TK17_or(100);TK17_fa(100);TK17_ge(100);
Otu01605	9	Bacteria(100);Cyanobacteria(100);Oxyphotobacteria(100);Synechococcales(100);Cyanobiaceae(100);Cyanobiaceae_unclassified(100);
Otu01606	5	Bacteria(100);Proteobacteria(100);Gammaproteobacteria(100);MBAE14(80);MBAE14_fa(80);MBAE14_ge(80);
Otu01608	5	Bacteria(100);Proteobacteria(100);Gammaproteobacteria(100);Francisellales(100);Francisellaceae(100);uncultured(100);
Otu01609	8	Bacteria(100);Proteobacteria(100);Deltaproteobacteria(100);Deltaproteobacteria_unclassified(100);Deltaproteobacteria_unclassified(100);Deltaproteobacteria_unclassified(100);
Otu01610	4	Bacteria(100);Chloroflexi(100);Chloroflexi_unclassified(100);Chloroflexi_unclassified(100);Chloroflexi_unclassified(100);Chloroflexi_unclassified(100);
Otu01611	6	Bacteria(100);Proteobacteria(100);Alphaproteobacteria(100);Rhodospirillales(100);AEGEAN-169_marine_group(100);AEGEAN-169_marine_group_ge(100);
Otu01612	18	Bacteria(100);Proteobacteria(100);Gammaproteobacteria(100);Nitrosococcales(100);Nitrosococcaceae(100);Nitrosococcaceae_unclassified(73);
Otu01613	10	Bacteria(100);Proteobacteria(100);Gammaproteobacteria(80);Gammaproteobacteria_unclassified(80);Gammaproteobacteria_unclassified(80);Gammaproteobacteria_unclassified(80);
Otu01614	3	Bacteria(100);Cyanobacteria(100);Oxyphotobacteria(100);Phormidesmiales(100);Phormidesmiaceae(100);Phormidesmiaceae_unclassified(67);
Otu01615	3	Bacteria(100);Bacteroidetes(100);Bacteroidia(100);Flavobacteriales(100);Flavobacteriaceae(100);Kordia(100);
Otu01616	5	Bacteria(100);Proteobacteria(100);Gammaproteobacteria(100);Cellvibrionales(100);Cellvibrionaceae(100);Cellvibrionaceae_unclassified(100);
Otu01617	5	Bacteria(100);Proteobacteria(61);Proteobacteria_unclassified(61);Proteobacteria_unclassified(61);Proteobacteria_unclassified(61);Proteobacteria_unclassified(61);
Otu01618	10	Bacteria(100);Epsilonbacteraeota(100);Campylobacteria(100);Campylobacterales(100);Thiovulaceae(100);Sulfurimonas(100);
Otu01619	8	Bacteria(100);Bacteroidetes(100);Bacteroidia(100);Flavobacteriales(100);NS7_marine_group(100);NS7_marine_group_ge(100);
Otu01620	7	Bacteria(100);Bacteria_unclassified(100);Bacteria_unclassified(100);Bacteria_unclassified(100);Bacteria_unclassified(100);Bacteria_unclassified(100);
Otu01621	4	Bacteria(100);Proteobacteria(100);Alphaproteobacteria(100);Rhizobiales(100);Stappiaceae(100);Pseudovibrio(100);
Otu01622	15	Bacteria(100);Proteobacteria(100);Gammaproteobacteria(100);Steroidobacterales(100);Woeseiaceae(100);JTB255_marine_benthic_group(100);
Otu01623	12	Bacteria(100);Proteobacteria(100);Alphaproteobacteria(100);SAR11_clade(100);Clade_I(100);Clade_Ia(59);
Otu01624	15	Bacteria(100);PAUC34f(100);PAUC34f_cl(100);PAUC34f_or(100);PAUC34f_fa(100);PAUC34f_ge(100);
Otu01625	8	Bacteria(100);Cyanobacteria(100);Oxyphotobacteria(100);Chloroplast(100);Chloroplast_fa(100);Chloroplast_ge(100);
Otu01626	6	Bacteria(100);Cyanobacteria(100);Oxyphotobacteria(100);Synechococcales(100);Cyanobiaceae(100);Cyanobiaceae_ge(100);
Otu01627	8	Bacteria(100);Bacteroidetes(100);Bacteroidia(100);Flavobacteriales(100);Flavobacteriaceae(100);Flavobacterium(100);
Otu01628	8	Bacteria(100);Cyanobacteria(100);Oxyphotobacteria(100);Chloroplast(100);Chloroplast_fa(100);Chloroplast_ge(100);
Otu01629	11	Bacteria(100);Cyanobacteria(100);Oxyphotobacteria(100);Synechococcales(100);Cyanobiaceae(100);Cyanobiaceae_ge(100);
Otu01630	11	Bacteria(100);Bacteroidetes(100);Bacteroidia(100);Flavobacteriales(100);Flavobacteriaceae(100);Flavobacteriaceae_unclassified(91);
Otu01631	13	Bacteria(100);Proteobacteria(100);Alphaproteobacteria(100);Puniceispirillales(93);Puniceispirillales_Incertae_Sedis(93);Constrictibacter(93);
Otu01632	14	Bacteria(100);Acidobacteria(100);Subgroup_9(100);Subgroup_9_or(100);Subgroup_9_fa(100);Subgroup_9_ge(100);
Otu01633	9	Bacteria(100);Proteobacteria(100);Alphaproteobacteria(100);Alphaproteobacteria_unclassified(100);Alphaproteobacteria_unclassified(100);Alphaproteobacteria_unclassified(100);
Otu01634	16	Bacteria(100);Acidobacteria(82);Acidobacteriia(82);Solibacterales(82);Solibacteraceae_(Subgroup_3)(82);PAUC26f(69);
Otu01635	8	Bacteria(100);Proteobacteria(100);Gammaproteobacteria(100);Pseudomonadales(100);Moraxellaceae(100);Acinetobacter(100);
Otu01636	13	Bacteria(100);Proteobacteria(100);Deltaproteobacteria(100);Deltaproteobacteria_unclassified(93);Deltaproteobacteria_unclassified(93);Deltaproteobacteria_unclassified(93);
Otu01637	7	Bacteria(100);Epsilonbacteraeota(100);Campylobacteria(100);Campylobacterales(100);Arcobacteraceae(100);Arcobacter(100);
Otu01638	8	Bacteria(100);Proteobacteria(100);Gammaproteobacteria(100);JTB23(100);JTB23_fa(100);JTB23_ge(100);
Otu01639	7	Bacteria(100);Epsilonbacteraeota(100);Campylobacteria(100);Campylobacterales(100);Arcobacteraceae(100);Arcobacter(100);
Otu01640	13	Bacteria(100);Proteobacteria(100);Gammaproteobacteria(100);KI89A_clade(100);KI89A_clade_fa(100);KI89A_clade_ge(100);
Otu01641	5	Bacteria(100);Epsilonbacteraeota(100);Campylobacteria(100);Campylobacterales(100);Arcobacteraceae(100);Arcobacter(100);
Otu01642	18	Bacteria(100);Proteobacteria(100);Alphaproteobacteria(100);Alphaproteobacteria_unclassified(100);Alphaproteobacteria_unclassified(100);Alphaproteobacteria_unclassified(100);
Otu01643	5	Bacteria(100);Proteobacteria(100);Deltaproteobacteria(100);Desulfobacterales(100);Desulfobacteraceae(100);Sva0081_sediment_group(100);
Otu01644	16	Bacteria(100);Proteobacteria(100);Alphaproteobacteria(100);Rhodobacterales(100);Rhodobacteraceae(100);Albidovulum(100);
Otu01645	8	Bacteria(100);Proteobacteria(100);Deltaproteobacteria(100);Myxococcales(88);bacteriap25(88);bacteriap25_ge(88);
Otu01646	10	Bacteria(100);Proteobacteria(100);Deltaproteobacteria(100);Oligoflexales(90);Oligoflexaceae(90);uncultured(90);
Otu01647	19	Archaea(100);Thaumarchaeota(100);Nitrososphaeria(100);Nitrosopumilales(100);Nitrosopumilaceae(100);Candidatus_Nitrosopumilus(95);
Otu01648	11	Bacteria(100);Actinobacteria(100);Acidimicrobiia(100);Microtrichales(100);Microtrichaceae(100);Sva0996_marine_group(91);
Otu01649	19	Bacteria(100);AncK6(100);AncK6_cl(100);AncK6_or(100);AncK6_fa(100);AncK6_ge(100);
Otu01650	16	Bacteria(100);Acidobacteria(100);Subgroup_9(100);Subgroup_9_or(100);Subgroup_9_fa(100);Subgroup_9_ge(100);
Otu01651	6	Bacteria(100);Bacteroidetes(100);Bacteroidia(100);Flavobacteriales(100);Flavobacteriales_unclassified(100);Flavobacteriales_unclassified(100);
Otu01653	2	Bacteria(100);Armatimonadetes(100);uncultured(100);uncultured_or(100);uncultured_fa(100);uncultured_ge(100);
Otu01655	13	Bacteria(100);Actinobacteria(100);Acidimicrobiia(100);Microtrichales(100);Microtrichaceae(100);Sva0996_marine_group(100);
Otu01656	9	Bacteria(100);Proteobacteria(100);Deltaproteobacteria(100);NB1-j(100);NB1-j_fa(100);NB1-j_ge(100);
Otu01657	5	Bacteria(100);Proteobacteria(100);Gammaproteobacteria(100);Alteromonadales(100);Alteromonadaceae(100);Aestuariibacter(61);
Otu01658	4	Bacteria(100);Proteobacteria(100);Alphaproteobacteria(100);Puniceispirillales(100);SAR116_clade(100);SAR116_clade_ge(100);
Otu01659	5	Bacteria(100);Bacteroidetes(100);Bacteroidia(100);Flavobacteriales(100);Crocinitomicaceae(100);Crocinitomicaceae_unclassified(100);
Otu01660	13	Bacteria(100);Proteobacteria(100);Gammaproteobacteria(100);EPR3968-O8a-Bc78(100);EPR3968-O8a-Bc78_fa(100);EPR3968-O8a-Bc78_ge(100);
Otu01662	15	Bacteria(100);Gemmatimonadetes(100);PAUC43f_marine_benthic_group(100);PAUC43f_marine_benthic_group_or(100);PAUC43f_marine_benthic_group_fa(100);PAUC43f_marine_benthic_group_ge(100);
Otu01664	8	Bacteria(100);Chloroflexi(100);TK17(100);TK17_or(100);TK17_fa(100);TK17_ge(100);
Otu01665	8	Bacteria(100);Cyanobacteria(100);Oxyphotobacteria(100);Synechococcales(100);Cyanobiaceae(100);Synechococcus_CC9902(100);
Otu01666	7	Bacteria(100);Proteobacteria(100);Gammaproteobacteria(100);Nitrosococcales(100);Nitrosococcaceae(100);AqS1(100);
Otu01667	8	Bacteria(100);Proteobacteria(100);Gammaproteobacteria(100);Nitrosococcales(100);Nitrosococcaceae(100);Nitrosococcaceae_unclassified(100);
Otu01668	17	Bacteria(100);PAUC34f(100);PAUC34f_cl(100);PAUC34f_or(100);PAUC34f_fa(100);PAUC34f_ge(100);
Otu01669	10	Bacteria(100);Acidobacteria(100);Subgroup_9(100);Subgroup_9_or(100);Subgroup_9_fa(100);Subgroup_9_ge(100);
Otu01671	6	Bacteria(100);Proteobacteria(100);Deltaproteobacteria(100);Bdellovibrionales(100);Bacteriovoracaceae(100);Bacteriovoracaceae_unclassified(100);
Otu01672	4	Bacteria(100);Bacteria_unclassified(100);Bacteria_unclassified(100);Bacteria_unclassified(100);Bacteria_unclassified(100);Bacteria_unclassified(100);
Otu01673	6	Bacteria(100);Proteobacteria(100);Deltaproteobacteria(100);Bdellovibrionales(100);Bdellovibrionaceae(100);OM27_clade(100);
Otu01674	10	Bacteria(100);Actinobacteria(100);Acidimicrobiia(100);Microtrichales(100);Microtrichaceae(90);Sva0996_marine_group(90);
Otu01675	17	Bacteria(100);Chloroflexi(100);Anaerolineae(100);SBR1031(100);A4b(100);A4b_ge(100);
Otu01676	13	Bacteria(100);Gemmatimonadetes(100);BD2-11_terrestrial_group(100);BD2-11_terrestrial_group_or(100);BD2-11_terrestrial_group_fa(100);BD2-11_terrestrial_group_ge(100);
Otu01677	15	Bacteria(100);Cyanobacteria(100);Oxyphotobacteria(100);Synechococcales(100);Cyanobiaceae(100);Cyanobiaceae_ge(100);
Otu01678	10	Bacteria(100);Proteobacteria(100);Alphaproteobacteria(100);SAR11_clade(100);Clade_I(100);Clade_Ia(100);
Otu01679	14	Bacteria(100);Proteobacteria(100);Alphaproteobacteria(100);SAR11_clade(100);Clade_I(100);Clade_I_unclassified(72);
Otu01680	7	Bacteria(100);Bacteroidetes(100);Bacteroidia(100);Flavobacteriales(100);NS9_marine_group(100);NS9_marine_group_ge(100);
Otu01681	5	Bacteria(100);Chlamydiae(100);Chlamydiae(100);Chlamydiales(100);Simkaniaceae(100);Simkaniaceae_unclassified(100);
Otu01682	7	Bacteria(100);Proteobacteria(100);Deltaproteobacteria(100);Desulfovibrionales(100);Desulfovibrionaceae(100);Halodesulfovibrio(100);
Otu01683	2	Bacteria(100);Proteobacteria(100);Alphaproteobacteria(100);Rickettsiales(100);S25-593(100);S25-593_ge(100);
Otu01684	16	Bacteria(100);Bacteroidetes(100);Rhodothermia(100);Rhodothermales(100);Rhodothermaceae(100);uncultured(100);
Otu01685	3	Bacteria(100);Gemmatimonadetes(100);BD2-11_terrestrial_group(100);BD2-11_terrestrial_group_or(100);BD2-11_terrestrial_group_fa(100);BD2-11_terrestrial_group_ge(100);
Otu01686	7	Archaea(100);Thaumarchaeota(100);Nitrososphaeria(100);Nitrosopumilales(100);Nitrosopumilaceae(100);Cenarchaeum(72);
Otu01687	7	Bacteria(100);Chloroflexi(100);Dehalococcoidia(100);SAR202_clade(100);SAR202_clade_fa(100);SAR202_clade_ge(100);
Otu01688	9	Bacteria(100);Proteobacteria(100);Alphaproteobacteria(100);Rhodobacterales(78);Rhodobacteraceae(78);Rhodobacteraceae_unclassified(78);
Otu01689	17	Bacteria(100);Actinobacteria(100);Acidimicrobiia(100);Microtrichales(100);Microtrichaceae(100);Sva0996_marine_group(100);
Otu01690	10	Bacteria(100);Proteobacteria(100);Deltaproteobacteria(100);Desulfobacterales(100);Desulfobacteraceae(100);Sva0081_sediment_group(100);
Otu01691	10	Bacteria(100);Proteobacteria(100);Gammaproteobacteria(100);Cellvibrionales(100);Cellvibrionales_unclassified(100);Cellvibrionales_unclassified(100);
Otu01692	5	Bacteria(100);Proteobacteria(100);Gammaproteobacteria(100);Gammaproteobacteria_unclassified(100);Gammaproteobacteria_unclassified(100);Gammaproteobacteria_unclassified(100);
Otu01693	5	Bacteria(100);Epsilonbacteraeota(100);Campylobacteria(100);Campylobacterales(100);Arcobacteraceae(100);Arcobacter(100);
Otu01694	16	Bacteria(100);Proteobacteria(100);Gammaproteobacteria(100);Cellvibrionales(100);Halieaceae(100);OM60(NOR5)_clade(100);
Otu01695	19	Bacteria(100);Proteobacteria(100);Alphaproteobacteria(100);SAR11_clade(100);Clade_I(100);Clade_Ia(90);
Otu01696	4	Bacteria(100);Proteobacteria(100);Alphaproteobacteria(100);Rhizobiales(100);Xanthobacteraceae(100);Xanthobacteraceae_unclassified(75);
Otu01697	8	Bacteria(100);Cyanobacteria(100);Oxyphotobacteria(100);Chloroplast(100);Chloroplast_fa(100);Chloroplast_ge(100);
Otu01698	5	Bacteria(100);Proteobacteria(100);Alphaproteobacteria(100);Alphaproteobacteria_unclassified(100);Alphaproteobacteria_unclassified(100);Alphaproteobacteria_unclassified(100);
Otu01699	13	Bacteria(100);Cyanobacteria(100);Oxyphotobacteria(100);Synechococcales(100);Cyanobiaceae(100);Synechococcus_CC9902(93);
Otu01700	15	Bacteria(100);Bacteroidetes(100);Rhodothermia(100);Rhodothermales(100);Rhodothermaceae(100);uncultured(100);
Otu01701	14	Bacteria(100);Dadabacteria(100);Dadabacteriia(100);Dadabacteriales(100);Dadabacteriales_fa(100);Dadabacteriales_ge(100);
Otu01702	16	Bacteria(100);Bacteroidetes(100);Rhodothermia(100);Rhodothermales(100);Rhodothermaceae(100);uncultured(100);
Otu01703	13	Bacteria(100);Cyanobacteria(100);Oxyphotobacteria(100);Synechococcales(100);Cyanobiaceae(100);Cyanobiaceae_ge(100);
Otu01705	10	Archaea(100);Thaumarchaeota(100);Nitrososphaeria(100);Nitrosopumilales(100);Nitrosopumilaceae(100);Candidatus_Nitrosopelagicus(90);
Otu01706	9	Bacteria(100);Proteobacteria(78);Alphaproteobacteria(78);Alphaproteobacteria_unclassified(78);Alphaproteobacteria_unclassified(78);Alphaproteobacteria_unclassified(78);
Otu01707	6	Bacteria(100);Proteobacteria(100);Alphaproteobacteria(100);Puniceispirillales(100);SAR116_clade(100);SAR116_clade_ge(100);
Otu01708	4	Bacteria(100);Proteobacteria(100);Gammaproteobacteria(100);Gammaproteobacteria_unclassified(100);Gammaproteobacteria_unclassified(100);Gammaproteobacteria_unclassified(100);
Otu01709	14	Bacteria(100);Proteobacteria(100);Gammaproteobacteria(100);Steroidobacterales(100);Woeseiaceae(100);JTB255_marine_benthic_group(100);
Otu01710	6	Bacteria(100);Proteobacteria(100);Alphaproteobacteria(100);Rickettsiales(100);Rickettsiaceae(100);Candidatus_Megaira(100);
Otu01711	19	Bacteria(100);Proteobacteria(100);Alphaproteobacteria(100);Rhodospirillales(100);Magnetospiraceae(100);uncultured(100);
Otu01712	2	Bacteria(100);Proteobacteria(100);Gammaproteobacteria(100);Gammaproteobacteria_unclassified(100);Gammaproteobacteria_unclassified(100);Gammaproteobacteria_unclassified(100);
Otu01713	3	Bacteria(100);Proteobacteria(100);Gammaproteobacteria(100);Oceanospirillales(100);Nitrincolaceae(100);Neptuniibacter(100);
Otu01714	7	Archaea(100);Euryarchaeota(100);Thermoplasmata(100);Marine_Group_II(100);Marine_Group_II_fa(100);Marine_Group_II_ge(100);
Otu01715	4	Bacteria(100);Proteobacteria(100);Deltaproteobacteria(100);Oligoflexales(100);Oligoflexaceae(100);uncultured(100);
Otu01716	7	Bacteria(100);Proteobacteria(100);Alphaproteobacteria(100);Rhodospirillales(100);AEGEAN-169_marine_group(100);AEGEAN-169_marine_group_ge(100);
Otu01717	6	Bacteria(100);Proteobacteria(100);Gammaproteobacteria(100);Gammaproteobacteria_unclassified(100);Gammaproteobacteria_unclassified(100);Gammaproteobacteria_unclassified(100);
Otu01718	17	Bacteria(100);Chloroflexi(100);TK17(100);TK17_or(100);TK17_fa(100);TK17_ge(100);
Otu01719	10	Bacteria(100);Proteobacteria(100);Alphaproteobacteria(100);Sneathiellales(90);Sneathiellaceae(90);AT-s3-44(90);
Otu01720	10	Bacteria(100);Gemmatimonadetes(100);BD2-11_terrestrial_group(100);BD2-11_terrestrial_group_or(100);BD2-11_terrestrial_group_fa(100);BD2-11_terrestrial_group_ge(100);
Otu01721	12	Bacteria(100);Gemmatimonadetes(100);BD2-11_terrestrial_group(100);BD2-11_terrestrial_group_or(100);BD2-11_terrestrial_group_fa(100);BD2-11_terrestrial_group_ge(100);
Otu01722	2	Bacteria(100);Proteobacteria(100);Gammaproteobacteria(100);Cellvibrionales(100);Halieaceae(100);Halieaceae_unclassified(100);
Otu01723	18	Bacteria(100);Proteobacteria(100);Gammaproteobacteria(100);Nitrosococcales(73);Nitrosococcaceae(73);Nitrosococcaceae_unclassified(62);
Otu01724	1	Bacteria(100);Cyanobacteria(100);Oxyphotobacteria(100);Chloroplast(100);Chloroplast_fa(100);Chloroplast_ge(100);
Otu01725	7	Bacteria(100);Proteobacteria(100);Deltaproteobacteria(100);Bdellovibrionales(100);Bdellovibrionaceae(100);OM27_clade(100);
Otu01726	2	Bacteria(100);Proteobacteria(100);Gammaproteobacteria(100);Coxiellales(100);Coxiellaceae(100);Coxiella(100);
Otu01727	16	Bacteria(100);Proteobacteria(100);Deltaproteobacteria(100);Myxococcales(100);bacteriap25(100);bacteriap25_ge(100);
Otu01728	7	Bacteria(100);Proteobacteria(100);Gammaproteobacteria(100);Cellvibrionales(100);Cellvibrionaceae(100);Umboniibacter(100);
Otu01729	9	Bacteria(100);Bacteroidetes(100);Bacteroidia(100);Cytophagales(78);Cytophagales_unclassified(78);Cytophagales_unclassified(78);
Otu01730	12	Bacteria(100);Proteobacteria(100);Gammaproteobacteria(100);Cellvibrionales(100);Halieaceae(100);OM60(NOR5)_clade(100);
Otu01731	6	Bacteria(100);Proteobacteria(100);Alphaproteobacteria(100);Rickettsiales(100);S25-593(100);S25-593_ge(100);
Otu01732	6	Bacteria(100);Proteobacteria(100);Deltaproteobacteria(100);Oligoflexales(100);Oligoflexaceae(100);uncultured(100);
Otu01733	11	Bacteria(100);Proteobacteria(100);Gammaproteobacteria(100);Gammaproteobacteria_unclassified(91);Gammaproteobacteria_unclassified(91);Gammaproteobacteria_unclassified(91);
Otu01734	7	Bacteria(100);Proteobacteria(100);Gammaproteobacteria(100);Oceanospirillales(100);Nitrincolaceae(100);Marinobacterium(100);
Otu01735	7	Bacteria(100);Proteobacteria(100);Alphaproteobacteria(100);Rhodospirillales(100);Magnetospiraceae(100);uncultured(100);
Otu01736	17	Bacteria(100);Chloroflexi(100);TK17(100);TK17_or(100);TK17_fa(100);TK17_ge(100);
Otu01737	4	Bacteria(100);Proteobacteria(100);Deltaproteobacteria(100);Desulfobacterales(100);Desulfobacteraceae(100);Desulfococcus(75);
Otu01738	3	Bacteria(100);Proteobacteria(100);Gammaproteobacteria(100);Coxiellales(100);Coxiellaceae(100);Coxiella(100);
Otu01739	6	Bacteria(100);Proteobacteria(100);Deltaproteobacteria(100);Oligoflexales(100);Oligoflexaceae(100);uncultured(100);
Otu01741	5	Bacteria(100);Proteobacteria(100);Alphaproteobacteria(100);Caulobacterales(100);Parvularculaceae(100);Parvularcula(100);
Otu01742	7	Bacteria(100);Acidobacteria(100);Thermoanaerobaculia(100);Thermoanaerobaculales(100);Thermoanaerobaculaceae(100);Subgroup_10(100);
Otu01743	8	Bacteria(100);Proteobacteria(100);Gammaproteobacteria(100);Gammaproteobacteria_unclassified(100);Gammaproteobacteria_unclassified(100);Gammaproteobacteria_unclassified(100);
Otu01745	14	Bacteria(100);Gemmatimonadetes(100);BD2-11_terrestrial_group(100);BD2-11_terrestrial_group_or(100);BD2-11_terrestrial_group_fa(100);BD2-11_terrestrial_group_ge(100);
Otu01746	12	Bacteria(100);Proteobacteria(100);Gammaproteobacteria(100);Gammaproteobacteria_unclassified(67);Gammaproteobacteria_unclassified(67);Gammaproteobacteria_unclassified(67);
Otu01747	13	Bacteria(100);Actinobacteria(100);Acidimicrobiia(100);Microtrichales(100);Microtrichaceae(100);Sva0996_marine_group(100);
Otu01748	2	Bacteria(100);Proteobacteria(100);Alphaproteobacteria(100);Rhodovibrionales(100);Kiloniellaceae(100);uncultured(100);
Otu01749	12	Bacteria(100);Proteobacteria(100);Alphaproteobacteria(100);Rhodospirillales(100);Magnetospiraceae(100);uncultured(100);
Otu01750	9	Bacteria(100);Proteobacteria(100);Alphaproteobacteria(100);Rhodobacterales(100);Rhodobacteraceae(100);Rhodobacteraceae_unclassified(78);
Otu01751	17	Archaea(100);Thaumarchaeota(100);Nitrososphaeria(100);Nitrosopumilales(100);Nitrosopumilaceae(100);Candidatus_Nitrosopumilus(100);
Otu01752	15	Bacteria(100);Proteobacteria(100);Alphaproteobacteria(100);Alphaproteobacteria_unclassified(80);Alphaproteobacteria_unclassified(80);Alphaproteobacteria_unclassified(80);
Otu01753	9	Bacteria(100);Bacteroidetes(100);Bacteroidia(100);Flavobacteriales(100);NS9_marine_group(100);NS9_marine_group_ge(100);
Otu01754	6	Bacteria(100);Proteobacteria(100);Gammaproteobacteria(100);Gammaproteobacteria_unclassified(100);Gammaproteobacteria_unclassified(100);Gammaproteobacteria_unclassified(100);
Otu01755	11	Bacteria(100);Bacteroidetes(100);Rhodothermia(100);Rhodothermales(100);Rhodothermaceae(100);uncultured(100);
Otu01756	14	Bacteria(100);Cyanobacteria(100);Oxyphotobacteria(100);Synechococcales(100);Cyanobiaceae(100);Cyanobiaceae_ge(100);
Otu01757	6	Bacteria(100);Proteobacteria(100);Deltaproteobacteria(84);Myxococcales(67);bacteriap25(67);bacteriap25_ge(67);
Otu01760	10	Bacteria(100);Cyanobacteria(100);Oxyphotobacteria(100);Chloroplast(100);Chloroplast_fa(100);Chloroplast_ge(100);
Otu01761	2	Bacteria(100);Chloroflexi(100);Dehalococcoidia(100);SAR202_clade(100);SAR202_clade_fa(100);SAR202_clade_ge(100);
Otu01762	13	Bacteria(100);Bacteroidetes(100);Bacteroidia(100);Cytophagales(100);Cyclobacteriaceae(100);uncultured(100);
Otu01763	14	Archaea(100);Thaumarchaeota(100);Nitrososphaeria(100);Nitrosopumilales(100);Nitrosopumilaceae(100);Candidatus_Nitrosopumilus(93);
Otu01764	13	Bacteria(100);Bacteroidetes(100);Bacteroidia(100);Flavobacteriales(100);Flavobacteriaceae(100);NS4_marine_group(100);
Otu01765	3	Bacteria(100);Bacteria_unclassified(100);Bacteria_unclassified(100);Bacteria_unclassified(100);Bacteria_unclassified(100);Bacteria_unclassified(100);
Otu01766	3	Bacteria(100);Planctomycetes(100);OM190(67);OM190_or(67);OM190_fa(67);OM190_ge(67);
Otu01767	4	Bacteria(100);Proteobacteria(100);Gammaproteobacteria(100);Oceanospirillales(100);Kangiellaceae(100);Aliikangiella(100);
Otu01768	11	Bacteria(100);Proteobacteria(100);Gammaproteobacteria(100);Vibrionales(100);Vibrionaceae(100);Vibrio(82);
Otu01769	16	Bacteria(100);Nitrospinae(100);P9X2b3D02(100);P9X2b3D02_or(100);P9X2b3D02_fa(100);P9X2b3D02_ge(100);
Otu01770	4	Bacteria(100);Proteobacteria(100);Gammaproteobacteria(100);B2M28(100);B2M28_fa(100);B2M28_ge(100);
Otu01771	9	Bacteria(100);Proteobacteria(100);Gammaproteobacteria(100);Gammaproteobacteria_unclassified(100);Gammaproteobacteria_unclassified(100);Gammaproteobacteria_unclassified(100);
Otu01772	5	Bacteria(80);Bacteria_unclassified(80);Bacteria_unclassified(80);Bacteria_unclassified(80);Bacteria_unclassified(80);Bacteria_unclassified(80);
Otu01774	11	Bacteria(100);Proteobacteria(100);Gammaproteobacteria(100);Nitrosococcales(91);Nitrosococcaceae(91);AqS1(91);
Otu01775	9	Bacteria(100);Proteobacteria(100);Deltaproteobacteria(100);Myxococcales(67);bacteriap25(67);bacteriap25_ge(67);
Otu01776	5	Bacteria(100);Proteobacteria(100);Gammaproteobacteria(61);Gammaproteobacteria_unclassified(61);Gammaproteobacteria_unclassified(61);Gammaproteobacteria_unclassified(61);
Otu01777	6	Bacteria(100);Proteobacteria(100);Gammaproteobacteria(100);Steroidobacterales(100);Woeseiaceae(100);Woeseia(100);
Otu01778	11	Bacteria(100);Gemmatimonadetes(100);PAUC43f_marine_benthic_group(100);PAUC43f_marine_benthic_group_or(100);PAUC43f_marine_benthic_group_fa(100);PAUC43f_marine_benthic_group_ge(100);
Otu01779	11	Bacteria(100);AncK6(100);AncK6_cl(100);AncK6_or(100);AncK6_fa(100);AncK6_ge(100);
Otu01780	9	Bacteria(100);Acidobacteria(100);Subgroup_9(100);Subgroup_9_or(100);Subgroup_9_fa(100);Subgroup_9_ge(100);
Otu01781	10	Bacteria(100);Proteobacteria(100);Alphaproteobacteria(100);Rhodobacterales(100);Rhodobacteraceae(100);Rhodobacteraceae_unclassified(100);
Otu01782	6	Bacteria(100);Proteobacteria(100);Deltaproteobacteria(100);Desulfobacterales(100);Desulfobacteraceae(100);Desulfobacteraceae_unclassified(100);
Otu01783	7	Bacteria(100);Actinobacteria(100);Acidimicrobiia(100);Microtrichales(100);Microtrichaceae(100);Sva0996_marine_group(100);
Otu01784	16	Bacteria(100);Bacteroidetes(100);Bacteroidia(100);Flavobacteriales(100);Cryomorphaceae(100);uncultured(100);
Otu01785	5	Bacteria(100);Proteobacteria(100);Gammaproteobacteria(100);Coxiellales(100);Coxiellaceae(100);Coxiella(100);
Otu01786	6	Bacteria(100);Bacteroidetes(100);Rhodothermia(100);Rhodothermales(100);Rhodothermaceae(100);uncultured(100);
Otu01787	2	Bacteria(100);Proteobacteria(100);Deltaproteobacteria(100);Myxococcales(100);Sandaracinaceae(100);Sandaracinaceae_unclassified(100);
Otu01788	10	Bacteria(100);Cyanobacteria(100);Oxyphotobacteria(100);Chloroplast(100);Chloroplast_fa(100);Chloroplast_ge(100);
Otu01790	13	Bacteria(100);Cyanobacteria(100);Oxyphotobacteria(100);Synechococcales(100);Cyanobiaceae(100);Cyanobiaceae_ge(100);
Otu01791	9	Bacteria(100);Proteobacteria(89);Gammaproteobacteria(89);Gammaproteobacteria_unclassified(89);Gammaproteobacteria_unclassified(89);Gammaproteobacteria_unclassified(89);
Otu01792	6	Bacteria(100);Cyanobacteria(100);Oxyphotobacteria(100);Chloroplast(100);Chloroplast_fa(100);Chloroplast_ge(100);
Otu01793	13	Bacteria(100);Chloroflexi(100);TK17(100);TK17_or(100);TK17_fa(100);TK17_ge(100);
Otu01794	15	Bacteria(100);Chloroflexi(100);Anaerolineae(100);Caldilineales(100);Caldilineaceae(100);uncultured(100);
Otu01796	15	Bacteria(100);Proteobacteria(100);Alphaproteobacteria(100);uncultured(61);uncultured_fa(61);uncultured_ge(61);
Otu01797	4	Bacteria(100);Cyanobacteria(100);Oxyphotobacteria(100);Chloroplast(100);Chloroplast_fa(100);Chloroplast_ge(100);
Otu01798	7	Bacteria(100);Cyanobacteria(100);Oxyphotobacteria(100);Chloroplast(100);Chloroplast_fa(100);Chloroplast_ge(100);
Otu01799	3	Bacteria(100);Cyanobacteria(100);Oxyphotobacteria(100);Chloroplast(100);Chloroplast_fa(100);Chloroplast_ge(100);
Otu01800	7	Bacteria(100);Proteobacteria(100);Gammaproteobacteria(100);Cellvibrionales(100);Spongiibacteraceae(100);BD1-7_clade(58);
Otu01801	11	Bacteria(100);Proteobacteria(100);Alphaproteobacteria(100);SAR11_clade(100);Clade_I(100);Clade_Ia(100);
Otu01802	3	Bacteria(100);Bacteria_unclassified(67);Bacteria_unclassified(67);Bacteria_unclassified(67);Bacteria_unclassified(67);Bacteria_unclassified(67);
Otu01803	10	Bacteria(100);Proteobacteria(100);Gammaproteobacteria(90);Gammaproteobacteria_unclassified(90);Gammaproteobacteria_unclassified(90);Gammaproteobacteria_unclassified(90);
Otu01804	9	Bacteria(100);Proteobacteria(100);Alphaproteobacteria(100);SAR11_clade(100);Clade_III(100);Clade_III_ge(100);
Otu01805	5	Bacteria(100);Proteobacteria(100);Gammaproteobacteria(100);Betaproteobacteriales(100);Burkholderiaceae(100);Burkholderiaceae_unclassified(100);
Otu01806	13	Bacteria(100);Proteobacteria(100);Alphaproteobacteria(100);Rhodobacterales(100);Rhodobacteraceae(100);Rhodobacteraceae_unclassified(93);
Otu01807	4	Bacteria(100);Proteobacteria(100);Deltaproteobacteria(100);Myxococcales(100);Sandaracinaceae(75);Sandaracinaceae_unclassified(75);
Otu01808	8	Bacteria(100);Cyanobacteria(100);Oxyphotobacteria(100);Synechococcales(100);Cyanobiaceae(100);Cyanobiaceae_ge(100);
Otu01809	4	Bacteria(100);Proteobacteria(100);Gammaproteobacteria(100);Oceanospirillales(100);Saccharospirillaceae(100);Litoribrevibacter(75);
Otu01810	3	Bacteria(100);Proteobacteria(100);Gammaproteobacteria(100);Betaproteobacteriales(100);Rhodocyclaceae(100);C39(100);
Otu01811	16	Bacteria(100);Bacteroidetes(100);Bacteroidia(100);Flavobacteriales(100);Flavobacteriaceae(100);NS2b_marine_group(100);
Otu01812	5	Bacteria(100);Planctomycetes(100);Phycisphaerae(100);Phycisphaerales(100);Phycisphaeraceae(100);CL500-3(100);
Otu01813	3	Bacteria(100);Proteobacteria(100);Gammaproteobacteria(100);Gammaproteobacteria_unclassified(100);Gammaproteobacteria_unclassified(100);Gammaproteobacteria_unclassified(100);
Otu01814	13	Bacteria(100);Bacteroidetes(100);Rhodothermia(100);Rhodothermales(100);Rhodothermaceae(100);uncultured(100);
Otu01815	10	Bacteria(100);Proteobacteria(100);Alphaproteobacteria(100);Sneathiellales(90);Sneathiellaceae(90);AT-s3-44(80);
Otu01816	6	Bacteria(100);Chloroflexi(100);Dehalococcoidia(100);SAR202_clade(100);SAR202_clade_fa(100);SAR202_clade_ge(100);
Otu01817	11	Bacteria(100);Acidobacteria(100);Subgroup_11(100);Subgroup_11_or(100);Subgroup_11_fa(100);Subgroup_11_ge(100);
Otu01818	10	Bacteria(100);Acidobacteria(100);Thermoanaerobaculia(100);Thermoanaerobaculales(100);Thermoanaerobaculaceae(100);Subgroup_10(100);
Otu01819	8	Bacteria(100);Chloroflexi(100);Dehalococcoidia(100);SAR202_clade(100);SAR202_clade_fa(100);SAR202_clade_ge(100);
Otu01820	9	Bacteria(100);Proteobacteria(100);Gammaproteobacteria(100);UBA10353_marine_group(100);UBA10353_marine_group_fa(100);UBA10353_marine_group_ge(100);
Otu01821	9	Bacteria(100);Proteobacteria(67);Proteobacteria_unclassified(67);Proteobacteria_unclassified(67);Proteobacteria_unclassified(67);Proteobacteria_unclassified(67);
Otu01822	5	Bacteria(100);Cyanobacteria(100);Oxyphotobacteria(100);Chloroplast(100);Chloroplast_fa(100);Chloroplast_ge(100);
Otu01823	10	Bacteria(100);Proteobacteria(100);Alphaproteobacteria(100);Rhodobacterales(100);Rhodobacteraceae(100);Albidovulum(100);
Otu01824	12	Bacteria(100);Cyanobacteria(100);Oxyphotobacteria(100);Synechococcales(100);Cyanobiaceae(100);Cyanobiaceae_ge(100);
Otu01827	6	Bacteria(100);Proteobacteria(100);Deltaproteobacteria(84);Bdellovibrionales(84);Bdellovibrionaceae(84);OM27_clade(84);
Otu01828	11	Bacteria(100);Proteobacteria(100);Gammaproteobacteria(100);Nitrosococcales(100);Nitrosococcaceae(100);AqS1(82);
Otu01829	2	Bacteria(100);Proteobacteria(100);Gammaproteobacteria(100);Gammaproteobacteria_unclassified(100);Gammaproteobacteria_unclassified(100);Gammaproteobacteria_unclassified(100);
Otu01830	13	Bacteria(100);Bacteroidetes(100);Rhodothermia(100);Rhodothermales(100);Rhodothermaceae(100);uncultured(100);
Otu01831	10	Bacteria(100);Cyanobacteria(100);Oxyphotobacteria(100);Synechococcales(100);Cyanobiaceae(100);Cyanobiaceae_ge(100);
Otu01832	17	Bacteria(100);Bacteroidetes(100);Bacteroidia(100);Flavobacteriales(100);Flavobacteriaceae(100);uncultured(100);
Otu01833	3	Bacteria(100);Proteobacteria(100);Alphaproteobacteria(100);Alphaproteobacteria_unclassified(67);Alphaproteobacteria_unclassified(67);Alphaproteobacteria_unclassified(67);
Otu01834	17	Bacteria(100);Nitrospinae(100);P9X2b3D02(100);P9X2b3D02_or(100);P9X2b3D02_fa(100);P9X2b3D02_ge(100);
Otu01836	4	Bacteria(100);Proteobacteria(100);Gammaproteobacteria(100);Cellvibrionales(100);Halieaceae(100);OM60(NOR5)_clade(100);
Otu01837	3	Bacteria(100);Proteobacteria(100);Gammaproteobacteria(100);Gammaproteobacteria_unclassified(100);Gammaproteobacteria_unclassified(100);Gammaproteobacteria_unclassified(100);
Otu01840	15	Bacteria(100);Bacteria_unclassified(100);Bacteria_unclassified(100);Bacteria_unclassified(100);Bacteria_unclassified(100);Bacteria_unclassified(100);
Otu01841	12	Bacteria(100);Cyanobacteria(100);Oxyphotobacteria(100);Synechococcales(100);Cyanobiaceae(100);Cyanobiaceae_ge(100);
Otu01842	3	Bacteria(100);Proteobacteria(100);Alphaproteobacteria(100);Rickettsiales(100);S25-593(100);S25-593_ge(100);
Otu01843	2	Bacteria(100);Cyanobacteria(100);Oxyphotobacteria(100);Oxyphotobacteria_unclassified(100);Oxyphotobacteria_unclassified(100);Oxyphotobacteria_unclassified(100);
Otu01844	3	Bacteria(100);Chloroflexi(100);Dehalococcoidia(100);SAR202_clade(100);SAR202_clade_fa(100);SAR202_clade_ge(100);
Otu01845	10	Bacteria(100);Proteobacteria(100);Deltaproteobacteria(100);Deltaproteobacteria_unclassified(70);Deltaproteobacteria_unclassified(70);Deltaproteobacteria_unclassified(70);
Otu01846	11	Bacteria(100);Bacteroidetes(100);Bacteroidia(100);Chitinophagales(100);Saprospiraceae(100);Saprospira(100);
Otu01847	8	Bacteria(100);Proteobacteria(100);Alphaproteobacteria(100);Rhodospirillales(100);Magnetospiraceae(100);uncultured(100);
Otu01848	17	Bacteria(100);Chloroflexi(100);TK17(100);TK17_or(100);TK17_fa(100);TK17_ge(100);
Otu01849	6	Bacteria(100);Patescibacteria(67);Gracilibacteria(67);Candidatus_Peregrinibacteria(67);Candidatus_Peregrinibacteria_fa(67);Candidatus_Peregrinibacteria_ge(67);
Otu01850	5	Bacteria(100);Cyanobacteria(100);Oxyphotobacteria(100);Chloroplast(100);Chloroplast_fa(100);Chloroplast_ge(100);
Otu01851	7	Bacteria(100);PAUC34f(100);PAUC34f_cl(100);PAUC34f_or(100);PAUC34f_fa(100);PAUC34f_ge(100);
Otu01852	7	Bacteria(100);Proteobacteria(100);Gammaproteobacteria(100);Oceanospirillales(100);Pseudohongiellaceae(100);Pseudohongiella(100);
Otu01853	16	Bacteria(100);Nitrospinae(100);P9X2b3D02(100);P9X2b3D02_or(100);P9X2b3D02_fa(100);P9X2b3D02_ge(100);
Otu01854	8	Bacteria(100);Chloroflexi(100);Dehalococcoidia(100);SAR202_clade(100);SAR202_clade_fa(100);SAR202_clade_ge(100);
Otu01855	7	Bacteria(100);Dadabacteria(100);Dadabacteriia(100);Dadabacteriales(100);Dadabacteriales_fa(100);Dadabacteriales_ge(100);
Otu01856	4	Bacteria(100);Proteobacteria(100);Gammaproteobacteria(100);Oceanospirillales(100);Endozoicomonadaceae(100);Endozoicomonas(100);
Otu01857	6	Bacteria(100);Proteobacteria(100);Alphaproteobacteria(100);SAR11_clade(100);Clade_II(84);Clade_II_ge(84);
Otu01858	4	Bacteria(100);Planctomycetes(100);Planctomycetacia(100);Pirellulales(100);Pirellulaceae(100);Blastopirellula(100);
Otu01859	16	Bacteria(100);Acidobacteria(100);Acidobacteriia(100);Solibacterales(100);Solibacteraceae_(Subgroup_3)(100);PAUC26f(100);
Otu01860	1	Bacteria(100);Cyanobacteria(100);Oxyphotobacteria(100);Chloroplast(100);Chloroplast_fa(100);Chloroplast_ge(100);
Otu01862	4	Bacteria(100);Proteobacteria(100);Gammaproteobacteria(100);KI89A_clade(100);KI89A_clade_fa(100);KI89A_clade_ge(100);
Otu01863	2	Bacteria(100);Chloroflexi(100);Anaerolineae(100);Caldilineales(100);Caldilineaceae(100);uncultured(100);
Otu01864	1	Bacteria(100);Acidobacteria(100);Subgroup_26(100);Subgroup_26_or(100);Subgroup_26_fa(100);Subgroup_26_ge(100);
Otu01865	12	Bacteria(100);Chloroflexi(100);Dehalococcoidia(100);SAR202_clade(100);SAR202_clade_fa(100);SAR202_clade_ge(100);
Otu01867	3	Bacteria(100);Bacteroidetes(100);Bacteroidia(100);Flavobacteriales(100);Flavobacteriaceae(100);NS5_marine_group(100);
Otu01868	11	Bacteria(100);Chloroflexi(100);TK30(100);TK30_or(100);TK30_fa(100);TK30_ge(100);
Otu01869	12	Bacteria(100);Proteobacteria(100);Alphaproteobacteria(100);SAR11_clade(100);Clade_I(100);Clade_Ia(84);
Otu01870	8	Bacteria(100);Bacteria_unclassified(100);Bacteria_unclassified(100);Bacteria_unclassified(100);Bacteria_unclassified(100);Bacteria_unclassified(100);
Otu01872	9	Bacteria(100);Bacteroidetes(100);Rhodothermia(100);Rhodothermales(100);Rhodothermaceae(100);uncultured(100);
Otu01874	10	Bacteria(100);Proteobacteria(100);Alphaproteobacteria(100);Alphaproteobacteria_unclassified(100);Alphaproteobacteria_unclassified(100);Alphaproteobacteria_unclassified(100);
Otu01875	4	Bacteria(100);Proteobacteria(100);Deltaproteobacteria(100);Bradymonadales(100);Bradymonadales_fa(100);Bradymonadales_ge(100);
Otu01876	3	Bacteria(100);Poribacteria(100);Poribacteria_cl(100);Poribacteria_or(100);Poribacteria_fa(100);Poribacteria_ge(100);
Otu01877	16	Bacteria(100);Chloroflexi(100);TK17(100);TK17_or(100);TK17_fa(100);TK17_ge(100);
Otu01878	8	Bacteria(100);Proteobacteria(100);Gammaproteobacteria(100);Oceanospirillales(100);Endozoicomonadaceae(100);Endozoicomonas(100);
Otu01879	16	Bacteria(100);Proteobacteria(100);Alphaproteobacteria(100);Alphaproteobacteria_unclassified(100);Alphaproteobacteria_unclassified(100);Alphaproteobacteria_unclassified(100);
Otu01880	6	Archaea(100);Euryarchaeota(100);Thermoplasmata(100);Marine_Group_II(100);Marine_Group_II_fa(100);Marine_Group_II_ge(100);
Otu01881	3	Bacteria(100);Cyanobacteria(100);Oxyphotobacteria(100);Chloroplast(100);Chloroplast_fa(100);Chloroplast_ge(100);
Otu01882	3	Bacteria(100);Chloroflexi(100);Dehalococcoidia(100);SAR202_clade(100);SAR202_clade_fa(100);SAR202_clade_ge(100);
Otu01883	17	Bacteria(100);Bacteroidetes(100);Rhodothermia(100);Rhodothermales(100);Rhodothermaceae(100);uncultured(100);
Otu01884	11	Bacteria(100);Gemmatimonadetes(100);BD2-11_terrestrial_group(100);BD2-11_terrestrial_group_or(100);BD2-11_terrestrial_group_fa(100);BD2-11_terrestrial_group_ge(100);
Otu01885	13	Bacteria(100);Proteobacteria(100);Gammaproteobacteria(100);Nitrosococcales(100);Nitrosococcaceae(100);FS142-36B-02(100);
Otu01886	14	Bacteria(100);Cyanobacteria(100);Oxyphotobacteria(100);Synechococcales(100);Cyanobiaceae(100);Cyanobiaceae_ge(100);
Otu01887	9	Bacteria(100);Nitrospirae(100);Nitrospira(100);Nitrospirales(100);Nitrospiraceae(100);Nitrospira(100);
Otu01888	8	Bacteria(100);Bacteroidetes(100);Bacteroidia(100);Cytophagales(100);Cyclobacteriaceae(100);uncultured(100);
Otu01889	9	Bacteria(100);Proteobacteria(100);Gammaproteobacteria(100);Cellvibrionales(100);Halieaceae(100);Halieaceae_unclassified(78);
Otu01890	4	Bacteria(100);Proteobacteria(100);Gammaproteobacteria(100);Gammaproteobacteria_unclassified(100);Gammaproteobacteria_unclassified(100);Gammaproteobacteria_unclassified(100);
Otu01891	15	Bacteria(100);Proteobacteria(94);Deltaproteobacteria(94);Deltaproteobacteria_unclassified(94);Deltaproteobacteria_unclassified(94);Deltaproteobacteria_unclassified(94);
Otu01892	8	Bacteria(100);Proteobacteria(100);Gammaproteobacteria(100);Gammaproteobacteria_unclassified(100);Gammaproteobacteria_unclassified(100);Gammaproteobacteria_unclassified(100);
Otu01893	6	Bacteria(100);Cyanobacteria(100);Oxyphotobacteria(100);Chloroplast(100);Chloroplast_fa(100);Chloroplast_ge(100);
Otu01894	7	Bacteria(100);Chloroflexi(100);TK17(100);TK17_or(100);TK17_fa(100);TK17_ge(100);
Otu01895	10	Bacteria(100);Proteobacteria(100);Gammaproteobacteria(100);Nitrosococcales(100);Nitrosococcaceae(100);AqS1(80);
Otu01896	14	Bacteria(100);Proteobacteria(100);Gammaproteobacteria(100);KI89A_clade(100);KI89A_clade_fa(100);KI89A_clade_ge(100);
Otu01897	15	Bacteria(100);Proteobacteria(100);Alphaproteobacteria(100);Puniceispirillales(100);SAR116_clade(100);SAR116_clade_ge(100);
Otu01898	2	Bacteria(100);Chloroflexi(100);Dehalococcoidia(100);SAR202_clade(100);SAR202_clade_fa(100);SAR202_clade_ge(100);
Otu01899	7	Bacteria(100);Proteobacteria(100);Gammaproteobacteria(100);Salinisphaerales(100);Salinisphaeraceae(100);Salinisphaera(100);
Otu01900	12	Bacteria(100);Proteobacteria(100);Gammaproteobacteria(100);KI89A_clade(67);KI89A_clade_fa(67);KI89A_clade_ge(67);
Otu01901	13	Bacteria(100);Cyanobacteria(100);Oxyphotobacteria(100);Synechococcales(100);Cyanobiaceae(100);Synechococcus_CC9902(77);
Otu01902	15	Bacteria(100);Proteobacteria(100);Gammaproteobacteria(100);Gammaproteobacteria_unclassified(87);Gammaproteobacteria_unclassified(87);Gammaproteobacteria_unclassified(87);
Otu01903	15	Bacteria(100);Chloroflexi(100);TK17(100);TK17_or(100);TK17_fa(100);TK17_ge(100);
Otu01904	5	Bacteria(100);Proteobacteria(100);Alphaproteobacteria(100);Rhodospirillales(100);AEGEAN-169_marine_group(100);AEGEAN-169_marine_group_ge(100);
Otu01905	15	Bacteria(100);Proteobacteria(100);Alphaproteobacteria(100);Rhodobacterales(100);Rhodobacteraceae(100);Albidovulum(100);
Otu01906	10	Bacteria(100);Bacteroidetes(100);Rhodothermia(100);Rhodothermales(100);Rhodothermaceae(100);uncultured(100);
Otu01907	13	Bacteria(100);Proteobacteria(100);Deltaproteobacteria(100);Deltaproteobacteria_unclassified(93);Deltaproteobacteria_unclassified(93);Deltaproteobacteria_unclassified(93);
Otu01908	11	Bacteria(100);Chloroflexi(100);TK17(100);TK17_or(100);TK17_fa(100);TK17_ge(100);
Otu01909	8	Bacteria(100);Bacteroidetes(100);Bacteroidia(100);Flavobacteriales(100);Flavobacteriaceae(100);Flavobacteriaceae_unclassified(100);
Otu01910	3	Bacteria(100);Cyanobacteria(100);Oxyphotobacteria(100);Chloroplast(100);Chloroplast_fa(100);Chloroplast_ge(100);
Otu01911	13	Bacteria(100);Proteobacteria(100);Alphaproteobacteria(100);Puniceispirillales(100);SAR116_clade(100);SAR116_clade_ge(100);
Otu01912	4	Bacteria(100);Proteobacteria(100);Deltaproteobacteria(100);Desulfobacterales(100);Desulfobacteraceae(100);Desulfobacteraceae_unclassified(75);
Otu01913	9	Bacteria(100);Proteobacteria(100);Gammaproteobacteria(100);Gammaproteobacteria_unclassified(100);Gammaproteobacteria_unclassified(100);Gammaproteobacteria_unclassified(100);
Otu01914	11	Bacteria(100);Proteobacteria(100);Gammaproteobacteria(100);Gammaproteobacteria_unclassified(82);Gammaproteobacteria_unclassified(82);Gammaproteobacteria_unclassified(82);
Otu01915	8	Bacteria(100);Proteobacteria(100);Deltaproteobacteria(100);Myxococcales(100);bacteriap25(100);bacteriap25_ge(100);
Otu01916	9	Bacteria(100);Dadabacteria(100);Dadabacteriia(100);Dadabacteriales(100);Dadabacteriales_fa(100);Dadabacteriales_ge(100);
Otu01917	4	Bacteria(100);Epsilonbacteraeota(100);Campylobacteria(100);Campylobacterales(100);Sulfurovaceae(100);Sulfurovum(100);
Otu01918	6	Bacteria(100);Proteobacteria(100);Gammaproteobacteria(100);EPR3968-O8a-Bc78(100);EPR3968-O8a-Bc78_fa(100);EPR3968-O8a-Bc78_ge(100);
Otu01919	10	Bacteria(100);Proteobacteria(100);Gammaproteobacteria(100);JTB23(100);JTB23_fa(100);JTB23_ge(100);
Otu01920	11	Bacteria(100);Bacteroidetes(100);Rhodothermia(100);Rhodothermales(100);Rhodothermaceae(100);uncultured(100);
Otu01922	11	Bacteria(100);Acidobacteria(100);Subgroup_6(100);Subgroup_6_or(100);Subgroup_6_fa(100);Subgroup_6_ge(100);
Otu01923	8	Bacteria(100);Proteobacteria(100);Gammaproteobacteria(100);Nitrosococcales(100);Nitrosococcaceae(100);AqS1(100);
Otu01924	4	Bacteria(100);Marinimicrobia_(SAR406_clade)(100);Marinimicrobia_(SAR406_clade)_cl(100);Marinimicrobia_(SAR406_clade)_or(100);Marinimicrobia_(SAR406_clade)_fa(100);Marinimicrobia_(SAR406_clade)_ge(100);
Otu01925	5	Bacteria(100);Firmicutes(100);Clostridia(100);Clostridiales(100);Clostridiaceae_1(100);Clostridiaceae_1_unclassified(100);
Otu01926	3	Bacteria(100);Proteobacteria(100);Gammaproteobacteria(100);Steroidobacterales(100);Woeseiaceae(100);Woeseia(100);
Otu01927	3	Bacteria(100);Proteobacteria(100);Deltaproteobacteria(100);Deltaproteobacteria_unclassified(100);Deltaproteobacteria_unclassified(100);Deltaproteobacteria_unclassified(100);
Otu01928	7	Bacteria(100);Actinobacteria(100);Acidimicrobiia(100);Actinomarinales(100);Actinomarinaceae(100);Candidatus_Actinomarina(100);
Otu01929	12	Bacteria(100);Acidobacteria(100);Thermoanaerobaculia(100);Thermoanaerobaculales(100);Thermoanaerobaculaceae(100);Subgroup_10(100);
Otu01930	5	Bacteria(100);Bacteroidetes(100);Bacteroidia(100);Cytophagales(100);Cyclobacteriaceae(80);Cyclobacteriaceae_unclassified(80);
Otu01931	3	Bacteria(100);Bacteria_unclassified(100);Bacteria_unclassified(100);Bacteria_unclassified(100);Bacteria_unclassified(100);Bacteria_unclassified(100);
Otu01932	6	Bacteria(100);Proteobacteria(100);Gammaproteobacteria(100);Cellvibrionales(100);BD2-7(100);BD2-7_ge(100);
Otu01933	5	Bacteria(100);Bacteroidetes(100);Bacteroidia(100);Chitinophagales(100);Saprospiraceae(100);uncultured(100);
Otu01934	7	Bacteria(100);Poribacteria(100);Poribacteria_cl(100);Poribacteria_or(100);Poribacteria_fa(100);Poribacteria_ge(100);
Otu01935	8	Bacteria(100);Proteobacteria(100);Alphaproteobacteria(100);Rhodobacterales(100);Rhodobacteraceae(100);Rhodobacteraceae_unclassified(100);
Otu01936	15	Bacteria(100);Gemmatimonadetes(100);PAUC43f_marine_benthic_group(100);PAUC43f_marine_benthic_group_or(100);PAUC43f_marine_benthic_group_fa(100);PAUC43f_marine_benthic_group_ge(100);
Otu01937	12	Bacteria(100);Proteobacteria(100);Alphaproteobacteria(100);Rhodospirillales(100);AEGEAN-169_marine_group(100);AEGEAN-169_marine_group_ge(100);
Otu01938	4	Bacteria(100);Proteobacteria(100);Gammaproteobacteria(100);Gammaproteobacteria_unclassified(100);Gammaproteobacteria_unclassified(100);Gammaproteobacteria_unclassified(100);
Otu01939	12	Bacteria(100);Marinimicrobia_(SAR406_clade)(100);Marinimicrobia_(SAR406_clade)_cl(100);Marinimicrobia_(SAR406_clade)_or(100);Marinimicrobia_(SAR406_clade)_fa(100);Marinimicrobia_(SAR406_clade)_ge(100);
Otu01940	16	Bacteria(100);Dadabacteria(100);Dadabacteriia(100);Dadabacteriales(100);Dadabacteriales_fa(100);Dadabacteriales_ge(100);
Otu01941	16	Bacteria(100);Proteobacteria(100);Gammaproteobacteria(100);Nitrosococcales(100);Nitrosococcaceae(100);Nitrosococcaceae_unclassified(88);
Otu01942	5	unknown(100);unknown_unclassified(100);unknown_unclassified(100);unknown_unclassified(100);unknown_unclassified(100);unknown_unclassified(100);
Otu01943	15	Bacteria(100);Chloroflexi(100);TK17(100);TK17_or(100);TK17_fa(100);TK17_ge(100);
Otu01944	5	Bacteria(100);Cyanobacteria(100);Oxyphotobacteria(100);Chloroplast(100);Chloroplast_fa(100);Chloroplast_ge(100);
Otu01945	10	Bacteria(100);Proteobacteria(100);Gammaproteobacteria(100);KI89A_clade(61);KI89A_clade_fa(61);KI89A_clade_ge(61);
Otu01946	15	Bacteria(100);PAUC34f(100);PAUC34f_cl(100);PAUC34f_or(100);PAUC34f_fa(100);PAUC34f_ge(100);
Otu01947	6	Bacteria(100);Bacteroidetes(100);Bacteroidia(100);Flavobacteriales(100);NS9_marine_group(100);NS9_marine_group_ge(100);
Otu01948	6	Bacteria(100);Poribacteria(100);Poribacteria_cl(100);Poribacteria_or(100);Poribacteria_fa(100);Poribacteria_ge(100);
Otu01949	12	Bacteria(100);Cyanobacteria(100);Oxyphotobacteria(100);Synechococcales(100);Cyanobiaceae(100);Cyanobiaceae_ge(100);
Otu01950	9	Bacteria(100);Marinimicrobia_(SAR406_clade)(100);Marinimicrobia_(SAR406_clade)_cl(100);Marinimicrobia_(SAR406_clade)_or(100);Marinimicrobia_(SAR406_clade)_fa(100);Marinimicrobia_(SAR406_clade)_ge(100);
Otu01951	1	Bacteria(100);Actinobacteria(100);Thermoleophilia(100);Gaiellales(100);uncultured(100);uncultured_ge(100);
Otu01952	15	Bacteria(100);AncK6(100);AncK6_cl(100);AncK6_or(100);AncK6_fa(100);AncK6_ge(100);
Otu01953	15	Bacteria(100);Cyanobacteria(100);Oxyphotobacteria(100);Synechococcales(100);Cyanobiaceae(100);Cyanobiaceae_ge(100);
Otu01954	8	Bacteria(100);Proteobacteria(100);Alphaproteobacteria(100);SAR11_clade(100);Clade_I(100);Clade_Ia(88);
Otu01955	10	Bacteria(100);Proteobacteria(90);Gammaproteobacteria(90);Gammaproteobacteria_unclassified(90);Gammaproteobacteria_unclassified(90);Gammaproteobacteria_unclassified(90);
Otu01956	11	Bacteria(100);Actinobacteria(100);Acidimicrobiia(100);Microtrichales(100);Microtrichaceae(100);Sva0996_marine_group(100);
Otu01957	4	Archaea(100);Euryarchaeota(100);Thermoplasmata(100);Marine_Group_II(100);Marine_Group_II_fa(100);Marine_Group_II_ge(100);
Otu01958	9	Bacteria(100);Acidobacteria(100);Thermoanaerobaculia(100);Thermoanaerobaculales(100);Thermoanaerobaculaceae(100);Subgroup_10(100);
Otu01959	15	Bacteria(100);Cyanobacteria(100);Oxyphotobacteria(100);Synechococcales(100);Cyanobiaceae(100);Cyanobiaceae_ge(100);
Otu01960	7	Bacteria(58);Bacteria_unclassified(58);Bacteria_unclassified(58);Bacteria_unclassified(58);Bacteria_unclassified(58);Bacteria_unclassified(58);
Otu01961	8	Bacteria(100);Proteobacteria(100);Gammaproteobacteria(100);Steroidobacterales(100);Woeseiaceae(100);JTB255_marine_benthic_group(100);
Otu01962	7	Bacteria(100);Proteobacteria(100);Gammaproteobacteria(100);Oceanospirillales(100);Endozoicomonadaceae(100);Endozoicomonas(100);
Otu01963	12	Bacteria(100);Actinobacteria(100);Acidimicrobiia(100);Microtrichales(100);Microtrichaceae(100);Sva0996_marine_group(100);
Otu01964	10	Bacteria(100);Proteobacteria(100);Gammaproteobacteria(100);Gammaproteobacteria_unclassified(70);Gammaproteobacteria_unclassified(70);Gammaproteobacteria_unclassified(70);
Otu01965	5	Bacteria(100);Gemmatimonadetes(100);BD2-11_terrestrial_group(100);BD2-11_terrestrial_group_or(100);BD2-11_terrestrial_group_fa(100);BD2-11_terrestrial_group_ge(100);
Otu01966	10	Bacteria(100);Chloroflexi(100);Anaerolineae(100);SBR1031(100);A4b(100);A4b_ge(100);
Otu01968	1	Bacteria(100);Cyanobacteria(100);Oxyphotobacteria(100);Nostocales(100);Oscillatoriaceae(100);Planktothricoides_SR001(100);
Otu01969	14	Bacteria(100);Proteobacteria(100);Gammaproteobacteria(100);EPR3968-O8a-Bc78(100);EPR3968-O8a-Bc78_fa(100);EPR3968-O8a-Bc78_ge(100);
Otu01971	14	Bacteria(100);Proteobacteria(100);Alphaproteobacteria(100);Alphaproteobacteria_unclassified(100);Alphaproteobacteria_unclassified(100);Alphaproteobacteria_unclassified(100);
Otu01972	10	Bacteria(100);Proteobacteria(100);Gammaproteobacteria(100);Nitrosococcales(100);Nitrosococcaceae(100);AqS1(70);
Otu01973	11	Bacteria(100);Bacteroidetes(100);Rhodothermia(100);Rhodothermales(100);Rhodothermaceae(100);uncultured(100);
Otu01974	12	Bacteria(100);AncK6(100);AncK6_cl(100);AncK6_or(100);AncK6_fa(100);AncK6_ge(100);
Otu01975	10	Bacteria(100);Proteobacteria(100);Deltaproteobacteria(100);Bdellovibrionales(100);Bacteriovoracaceae(100);Peredibacter(100);
Otu01976	15	Bacteria(100);Proteobacteria(100);Gammaproteobacteria(100);Gammaproteobacteria_unclassified(80);Gammaproteobacteria_unclassified(80);Gammaproteobacteria_unclassified(80);
Otu01977	13	Bacteria(100);Bacteroidetes(100);Rhodothermia(100);Rhodothermales(100);Rhodothermaceae(100);uncultured(100);
Otu01978	8	Bacteria(100);Acidobacteria(75);Subgroup_6(63);Subgroup_6_unclassified(63);Subgroup_6_unclassified(63);Subgroup_6_unclassified(63);
Otu01979	5	Bacteria(100);Proteobacteria(100);Alphaproteobacteria(100);Rhodobacterales(100);Rhodobacteraceae(100);Albidovulum(100);
Otu01980	6	Bacteria(100);Chloroflexi(100);Dehalococcoidia(100);SAR202_clade(100);SAR202_clade_fa(100);SAR202_clade_ge(100);
Otu01981	16	Bacteria(100);Gemmatimonadetes(100);BD2-11_terrestrial_group(100);BD2-11_terrestrial_group_or(100);BD2-11_terrestrial_group_fa(100);BD2-11_terrestrial_group_ge(100);
Otu01983	9	Bacteria(100);Proteobacteria(100);Alphaproteobacteria(100);Sphingomonadales(100);Sphingomonadaceae(100);Altererythrobacter(78);
Otu01985	12	Bacteria(100);Proteobacteria(100);Gammaproteobacteria(100);EPR3968-O8a-Bc78(100);EPR3968-O8a-Bc78_fa(100);EPR3968-O8a-Bc78_ge(100);
Otu01986	11	Bacteria(100);Cyanobacteria(100);Oxyphotobacteria(100);Synechococcales(100);Cyanobiaceae(100);Cyanobiaceae_ge(100);
Otu01987	5	Bacteria(100);Proteobacteria(100);Gammaproteobacteria(100);Oceanospirillales(100);Pseudohongiellaceae(100);Pseudohongiella(100);
Otu01988	7	Bacteria(100);Bacteria_unclassified(100);Bacteria_unclassified(100);Bacteria_unclassified(100);Bacteria_unclassified(100);Bacteria_unclassified(100);
Otu01989	12	Bacteria(100);Proteobacteria(100);Alphaproteobacteria(100);Puniceispirillales(100);SAR116_clade(100);SAR116_clade_ge(100);
Otu01990	8	Bacteria(100);Bacteroidetes(100);Bacteroidia(100);Flavobacteriales(100);Flavobacteriaceae(100);NS4_marine_group(100);
Otu01991	13	Bacteria(100);Chloroflexi(100);TK17(100);TK17_or(100);TK17_fa(100);TK17_ge(100);
Otu01992	10	Bacteria(100);Cyanobacteria(100);Oxyphotobacteria(100);Chloroplast(100);Chloroplast_fa(100);Chloroplast_ge(100);
Otu01993	14	Bacteria(100);Gemmatimonadetes(100);BD2-11_terrestrial_group(100);BD2-11_terrestrial_group_or(100);BD2-11_terrestrial_group_fa(100);BD2-11_terrestrial_group_ge(100);
Otu01994	8	Bacteria(100);PAUC34f(100);PAUC34f_cl(100);PAUC34f_or(100);PAUC34f_fa(100);PAUC34f_ge(100);
Otu01995	8	Bacteria(100);Proteobacteria(100);Gammaproteobacteria(100);UBA10353_marine_group(75);UBA10353_marine_group_fa(75);UBA10353_marine_group_ge(75);
Otu01996	6	Bacteria(100);Proteobacteria(100);Gammaproteobacteria(100);Gammaproteobacteria_unclassified(67);Gammaproteobacteria_unclassified(67);Gammaproteobacteria_unclassified(67);
Otu01997	11	Bacteria(100);Chloroflexi(100);Dehalococcoidia(100);S085(100);S085_fa(100);S085_ge(100);
Otu01998	13	Bacteria(100);Bacteroidetes(100);Rhodothermia(100);Rhodothermales(100);Rhodothermaceae(100);uncultured(100);
Otu01999	9	Bacteria(100);Proteobacteria(100);Gammaproteobacteria(100);KI89A_clade(89);KI89A_clade_fa(89);KI89A_clade_ge(89);
Otu02000	10	Bacteria(100);PAUC34f(100);PAUC34f_cl(100);PAUC34f_or(100);PAUC34f_fa(100);PAUC34f_ge(100);
Otu02001	4	Bacteria(100);Proteobacteria(100);Gammaproteobacteria(100);Gammaproteobacteria_unclassified(100);Gammaproteobacteria_unclassified(100);Gammaproteobacteria_unclassified(100);
Otu02002	10	Bacteria(100);Actinobacteria(100);Acidimicrobiia(100);Microtrichales(100);Microtrichaceae(100);Sva0996_marine_group(100);
Otu02003	12	Bacteria(100);Proteobacteria(100);Gammaproteobacteria(100);KI89A_clade(67);KI89A_clade_fa(67);KI89A_clade_ge(67);
Otu02004	15	Bacteria(100);Dadabacteria(100);Dadabacteriia(100);Dadabacteriales(100);Dadabacteriales_fa(100);Dadabacteriales_ge(100);
Otu02005	3	Bacteria(100);Cyanobacteria(100);Oxyphotobacteria(100);Chloroplast(100);Chloroplast_fa(100);Chloroplast_ge(100);
Otu02006	6	Bacteria(100);Bacteria_unclassified(100);Bacteria_unclassified(100);Bacteria_unclassified(100);Bacteria_unclassified(100);Bacteria_unclassified(100);
Otu02007	11	Bacteria(100);Proteobacteria(100);Gammaproteobacteria(100);UBA10353_marine_group(100);UBA10353_marine_group_fa(100);UBA10353_marine_group_ge(100);
Otu02008	6	Bacteria(100);Proteobacteria(100);Gammaproteobacteria(100);Gammaproteobacteria_unclassified(84);Gammaproteobacteria_unclassified(84);Gammaproteobacteria_unclassified(84);
Otu02009	3	Bacteria(100);Proteobacteria(100);Gammaproteobacteria(100);Gammaproteobacteria_unclassified(100);Gammaproteobacteria_unclassified(100);Gammaproteobacteria_unclassified(100);
Otu02010	6	Bacteria(100);Proteobacteria(100);Gammaproteobacteria(100);Alteromonadales(100);Pseudoalteromonadaceae(100);Algicola(84);
Otu02011	5	Bacteria(100);Cyanobacteria(100);Oxyphotobacteria(100);Chloroplast(100);Chloroplast_fa(100);Chloroplast_ge(100);
Otu02012	11	Bacteria(100);Gemmatimonadetes(100);BD2-11_terrestrial_group(100);BD2-11_terrestrial_group_or(100);BD2-11_terrestrial_group_fa(100);BD2-11_terrestrial_group_ge(100);
Otu02013	12	Bacteria(100);Proteobacteria(100);Gammaproteobacteria(100);Nitrosococcales(100);Nitrosococcaceae(100);FS142-36B-02(100);
Otu02014	8	Bacteria(100);Proteobacteria(100);Gammaproteobacteria(100);JTB23(100);JTB23_fa(100);JTB23_ge(100);
Otu02015	3	Bacteria(100);Verrucomicrobia(100);Verrucomicrobiae(100);Pedosphaerales(100);Pedosphaeraceae(100);Pedosphaeraceae_unclassified(67);
Otu02016	3	Bacteria(100);Cyanobacteria(100);Oxyphotobacteria(100);Chloroplast(100);Chloroplast_fa(100);Chloroplast_ge(100);
Otu02017	8	Bacteria(100);Verrucomicrobia(100);Verrucomicrobiae(100);Opitutales(100);Puniceicoccaceae(100);MB11C04_marine_group(100);
Otu02018	12	Bacteria(100);Proteobacteria(100);Gammaproteobacteria(100);Gammaproteobacteria_unclassified(67);Gammaproteobacteria_unclassified(67);Gammaproteobacteria_unclassified(67);
Otu02019	10	Bacteria(100);Proteobacteria(100);Alphaproteobacteria(100);SAR11_clade(100);Clade_II(100);Clade_II_ge(100);
Otu02020	8	Bacteria(100);Proteobacteria(100);Alphaproteobacteria(100);SAR11_clade(100);Clade_I(100);Clade_Ia(88);
Otu02021	12	Bacteria(100);Gemmatimonadetes(100);BD2-11_terrestrial_group(100);BD2-11_terrestrial_group_or(100);BD2-11_terrestrial_group_fa(100);BD2-11_terrestrial_group_ge(100);
Otu02022	6	Bacteria(100);Marinimicrobia_(SAR406_clade)(100);Marinimicrobia_(SAR406_clade)_cl(100);Marinimicrobia_(SAR406_clade)_or(100);Marinimicrobia_(SAR406_clade)_fa(100);Marinimicrobia_(SAR406_clade)_ge(100);
Otu02023	6	Bacteria(100);Cyanobacteria(100);Oxyphotobacteria(100);Synechococcales(100);Cyanobiaceae(100);Cyanobiaceae_ge(100);
Otu02024	4	Bacteria(100);Proteobacteria(100);Alphaproteobacteria(100);Rhodobacterales(100);Rhodobacteraceae(100);Albidovulum(100);
Otu02025	7	Bacteria(100);PAUC34f(100);PAUC34f_cl(100);PAUC34f_or(100);PAUC34f_fa(100);PAUC34f_ge(100);
Otu02026	4	Bacteria(100);Proteobacteria(100);Gammaproteobacteria(100);Gammaproteobacteria_unclassified(100);Gammaproteobacteria_unclassified(100);Gammaproteobacteria_unclassified(100);
Otu02027	15	Bacteria(100);Cyanobacteria(100);Oxyphotobacteria(100);Synechococcales(100);Cyanobiaceae(100);Cyanobiaceae_ge(100);
Otu02028	6	Bacteria(100);Bacteria_unclassified(84);Bacteria_unclassified(84);Bacteria_unclassified(84);Bacteria_unclassified(84);Bacteria_unclassified(84);
Otu02029	7	Bacteria(100);Proteobacteria(100);Gammaproteobacteria(100);pItb-vmat-80(100);pItb-vmat-80_fa(100);pItb-vmat-80_ge(100);
Otu02030	3	Bacteria(100);Proteobacteria(100);Gammaproteobacteria(100);Oceanospirillales(100);Halomonadaceae(100);Halomonas(100);
Otu02032	11	Bacteria(100);Cyanobacteria(100);Oxyphotobacteria(100);Synechococcales(100);Cyanobiaceae(100);Synechococcus_CC9902(91);
Otu02033	6	Bacteria(100);Proteobacteria(100);Gammaproteobacteria(100);Steroidobacterales(100);Woeseiaceae(100);JTB255_marine_benthic_group(100);
Otu02034	10	Bacteria(100);Proteobacteria(100);Proteobacteria_unclassified(100);Proteobacteria_unclassified(100);Proteobacteria_unclassified(100);Proteobacteria_unclassified(100);
Otu02035	9	Bacteria(100);Actinobacteria(100);Acidimicrobiia(100);Microtrichales(100);Microtrichaceae(100);Sva0996_marine_group(100);
Otu02036	5	Bacteria(100);Cyanobacteria(100);Oxyphotobacteria(100);Oxyphotobacteria_unclassified(100);Oxyphotobacteria_unclassified(100);Oxyphotobacteria_unclassified(100);
Otu02037	8	Bacteria(100);Proteobacteria(100);Alphaproteobacteria(100);Rhodobacterales(100);Rhodobacteraceae(100);Albidovulum(100);
Otu02038	10	Bacteria(100);Cyanobacteria(100);Oxyphotobacteria(100);Synechococcales(100);Cyanobiaceae(100);Cyanobiaceae_ge(100);
Otu02039	14	Bacteria(100);Proteobacteria(93);Deltaproteobacteria(93);Deltaproteobacteria_unclassified(86);Deltaproteobacteria_unclassified(86);Deltaproteobacteria_unclassified(86);
Otu02040	13	Bacteria(100);Proteobacteria(100);Deltaproteobacteria(100);Deltaproteobacteria_unclassified(100);Deltaproteobacteria_unclassified(100);Deltaproteobacteria_unclassified(100);
Otu02041	7	Bacteria(100);Proteobacteria(100);Deltaproteobacteria(100);Myxococcales(86);bacteriap25(86);bacteriap25_ge(86);
Otu02042	2	Bacteria(100);Proteobacteria(100);Gammaproteobacteria(100);Gammaproteobacteria_unclassified(100);Gammaproteobacteria_unclassified(100);Gammaproteobacteria_unclassified(100);
Otu02043	12	Bacteria(100);Proteobacteria(100);Gammaproteobacteria(100);Cellvibrionales(100);Halieaceae(100);OM60(NOR5)_clade(92);
Otu02044	13	Bacteria(100);Bacteroidetes(100);Rhodothermia(100);Rhodothermales(100);Rhodothermaceae(100);uncultured(100);
Otu02045	3	Bacteria(100);Proteobacteria(100);Deltaproteobacteria(100);Desulfarculales(100);Desulfarculaceae(100);Desulfatiglans(100);
Otu02046	5	Bacteria(100);Proteobacteria(100);Deltaproteobacteria(100);Bdellovibrionales(100);Bdellovibrionaceae(100);OM27_clade(100);
Otu02047	7	Bacteria(100);Proteobacteria(100);Gammaproteobacteria(100);Steroidobacterales(100);Woeseiaceae(100);JTB255_marine_benthic_group(100);
Otu02048	14	Bacteria(100);Proteobacteria(100);Gammaproteobacteria(100);Gammaproteobacteria_unclassified(79);Gammaproteobacteria_unclassified(79);Gammaproteobacteria_unclassified(79);
Otu02049	14	Bacteria(100);Proteobacteria(100);Alphaproteobacteria(100);SAR11_clade(100);Clade_I(100);Clade_Ia(100);
Otu02050	5	Bacteria(100);Proteobacteria(100);Gammaproteobacteria(100);Betaproteobacteriales(100);Nitrosomonadaceae(100);Nitrosomonadaceae_unclassified(100);
Otu02052	14	Bacteria(100);Cyanobacteria(100);Oxyphotobacteria(100);Synechococcales(100);Cyanobiaceae(100);Cyanobiaceae_ge(100);
Otu02053	14	Bacteria(100);Spirochaetes(100);Spirochaetia(100);Spirochaetales(100);Spirochaetaceae(100);Spirochaeta_2(100);
Otu02054	3	Bacteria(100);Actinobacteria(100);Nitriliruptoria(100);Nitriliruptorales(100);Nitriliruptoraceae(100);Nitriliruptoraceae_ge(100);
Otu02055	13	Bacteria(100);Proteobacteria(100);Alphaproteobacteria(100);Puniceispirillales(100);Puniceispirillales_Incertae_Sedis(100);Constrictibacter(100);
Otu02056	8	Bacteria(100);Cyanobacteria(100);Oxyphotobacteria(100);Synechococcales(100);Cyanobiaceae(100);Cyanobium_PCC-6307(100);
Otu02058	5	Bacteria(100);Cyanobacteria(100);Oxyphotobacteria(100);Synechococcales(100);Cyanobiaceae(100);Cyanobium_PCC-6307(100);
Otu02059	11	Bacteria(100);Cyanobacteria(100);Oxyphotobacteria(100);Synechococcales(100);Cyanobiaceae(100);Cyanobiaceae_ge(100);
Otu02060	11	Bacteria(100);Proteobacteria(100);Alphaproteobacteria(100);Rhodobacterales(100);Rhodobacteraceae(100);Rhodobacteraceae_unclassified(82);
Otu02061	13	Bacteria(100);Proteobacteria(100);Alphaproteobacteria(100);Puniceispirillales(100);SAR116_clade(100);SAR116_clade_ge(100);
Otu02062	10	Bacteria(100);Proteobacteria(100);Gammaproteobacteria(100);EPR3968-O8a-Bc78(100);EPR3968-O8a-Bc78_fa(100);EPR3968-O8a-Bc78_ge(100);
Otu02063	14	Bacteria(100);Proteobacteria(100);Deltaproteobacteria(100);Myxococcales(100);bacteriap25(100);bacteriap25_ge(100);
Otu02064	4	Bacteria(100);Bacteroidetes(100);Bacteroidia(100);Chitinophagales(100);Saprospiraceae(100);uncultured(100);
Otu02065	13	Bacteria(100);Chloroflexi(100);TK17(100);TK17_or(100);TK17_fa(100);TK17_ge(100);
Otu02066	7	Bacteria(100);Proteobacteria(100);Deltaproteobacteria(100);Myxococcales(100);Blfdi19(100);Blfdi19_ge(100);
Otu02067	6	Bacteria(100);Proteobacteria(100);Gammaproteobacteria(100);Oceanospirillales(67);Pseudohongiellaceae(67);Pseudohongiella(67);
Otu02068	4	Bacteria(100);Cyanobacteria(100);Oxyphotobacteria(100);Chloroplast(100);Chloroplast_fa(100);Chloroplast_ge(100);
Otu02070	2	Bacteria(100);Cyanobacteria(100);Oxyphotobacteria(100);Chloroplast(100);Chloroplast_fa(100);Chloroplast_ge(100);
Otu02071	9	Bacteria(100);Proteobacteria(100);Alphaproteobacteria(100);Rickettsiales(100);S25-593(100);S25-593_ge(100);
Otu02072	14	Bacteria(100);Actinobacteria(100);Acidimicrobiia(100);Microtrichales(100);Microtrichaceae(100);Sva0996_marine_group(100);
Otu02073	15	Bacteria(100);Bacteroidetes(100);Rhodothermia(100);Rhodothermales(100);Rhodothermaceae(100);uncultured(100);
Otu02074	15	Bacteria(100);Bacteroidetes(100);Bacteroidia(100);Flavobacteriales(100);Cryomorphaceae(100);uncultured(100);
Otu02076	3	Bacteria(100);Proteobacteria(100);Gammaproteobacteria(100);Gammaproteobacteria_unclassified(100);Gammaproteobacteria_unclassified(100);Gammaproteobacteria_unclassified(100);
Otu02077	2	Bacteria(100);Bacteroidetes(100);Bacteroidia(100);Sphingobacteriales(100);env.OPS_17(100);env.OPS_17_ge(100);
Otu02078	12	Bacteria(100);Cyanobacteria(100);Oxyphotobacteria(100);Synechococcales(100);Cyanobiaceae(100);Cyanobiaceae_ge(100);
Otu02080	13	Bacteria(100);Cyanobacteria(100);Oxyphotobacteria(100);Synechococcales(100);Cyanobiaceae(100);Cyanobiaceae_ge(100);
Otu02081	6	Bacteria(100);Verrucomicrobia(100);Verrucomicrobiae(100);Opitutales(100);Puniceicoccaceae(100);Puniceicoccaceae_unclassified(100);
Otu02082	5	Bacteria(100);Gemmatimonadetes(100);BD2-11_terrestrial_group(100);BD2-11_terrestrial_group_or(100);BD2-11_terrestrial_group_fa(100);BD2-11_terrestrial_group_ge(100);
Otu02083	2	Bacteria(100);Epsilonbacteraeota(100);Campylobacteria(100);Campylobacterales(100);Arcobacteraceae(100);Arcobacter(100);
Otu02084	8	Bacteria(100);Proteobacteria(100);Alphaproteobacteria(100);SAR11_clade(100);Clade_I(100);Clade_Ia(63);
Otu02085	3	Bacteria(100);Bacteria_unclassified(100);Bacteria_unclassified(100);Bacteria_unclassified(100);Bacteria_unclassified(100);Bacteria_unclassified(100);
Otu02087	6	Archaea(100);Archaea_unclassified(67);Archaea_unclassified(67);Archaea_unclassified(67);Archaea_unclassified(67);Archaea_unclassified(67);
Otu02088	4	Bacteria(100);Proteobacteria(100);Gammaproteobacteria(100);Gammaproteobacteria_unclassified(100);Gammaproteobacteria_unclassified(100);Gammaproteobacteria_unclassified(100);
Otu02089	4	Bacteria(100);Proteobacteria(100);Deltaproteobacteria(100);Bdellovibrionales(100);Bdellovibrionaceae(100);OM27_clade(100);
Otu02090	5	Bacteria(100);Proteobacteria(100);Gammaproteobacteria(100);Alteromonadales(100);Moritellaceae(100);Paramoritella(100);
Otu02091	11	Bacteria(100);Proteobacteria(100);Gammaproteobacteria(100);Oceanospirillales(100);Litoricolaceae(100);Litoricola(100);
Otu02092	9	Bacteria(100);Proteobacteria(100);Alphaproteobacteria(100);Rhodobacterales(89);Rhodobacteraceae(89);Albidovulum(56);
Otu02093	4	Bacteria(100);Bacteroidetes(100);Bacteroidia(100);Cytophagales(100);Cyclobacteriaceae(100);uncultured(100);
Otu02094	11	Bacteria(100);Proteobacteria(100);Alphaproteobacteria(100);SAR11_clade(100);Clade_II(82);Clade_II_ge(82);
Otu02095	8	Bacteria(100);Proteobacteria(100);Alphaproteobacteria(100);Puniceispirillales(100);Puniceispirillales_Incertae_Sedis(100);Constrictibacter(100);
Otu02096	10	Bacteria(100);Proteobacteria(100);Deltaproteobacteria(100);Myxococcales(100);bacteriap25(90);bacteriap25_ge(90);
Otu02097	10	Bacteria(100);Cyanobacteria(100);Oxyphotobacteria(100);Synechococcales(100);Cyanobiaceae(100);Cyanobiaceae_ge(100);
Otu02098	6	Bacteria(100);Bacteroidetes(100);Bacteroidia(100);Cytophagales(100);Flammeovirgaceae(100);Flammeovirga(100);
Otu02099	3	Bacteria(100);Proteobacteria(100);Gammaproteobacteria(100);Gammaproteobacteria_unclassified(100);Gammaproteobacteria_unclassified(100);Gammaproteobacteria_unclassified(100);
Otu02100	9	Bacteria(100);Cyanobacteria(100);Oxyphotobacteria(100);Synechococcales(100);Cyanobiaceae(100);Cyanobiaceae_ge(100);
Otu02101	7	Bacteria(100);Proteobacteria(100);Gammaproteobacteria(100);HOC36(86);HOC36_fa(86);HOC36_ge(86);
Otu02102	2	Bacteria(100);Proteobacteria(100);Gammaproteobacteria(100);Gammaproteobacteria_unclassified(100);Gammaproteobacteria_unclassified(100);Gammaproteobacteria_unclassified(100);
Otu02103	6	Bacteria(100);Proteobacteria(100);Gammaproteobacteria(100);Gammaproteobacteria_unclassified(67);Gammaproteobacteria_unclassified(67);Gammaproteobacteria_unclassified(67);
Otu02104	11	Bacteria(100);Proteobacteria(91);Proteobacteria_unclassified(91);Proteobacteria_unclassified(91);Proteobacteria_unclassified(91);Proteobacteria_unclassified(91);
Otu02105	8	Bacteria(100);Proteobacteria(100);Deltaproteobacteria(100);Deltaproteobacteria_unclassified(63);Deltaproteobacteria_unclassified(63);Deltaproteobacteria_unclassified(63);
Otu02106	3	Bacteria(100);Proteobacteria(100);Gammaproteobacteria(100);Cellvibrionales(100);Halieaceae(100);Halieaceae_unclassified(67);
Otu02107	9	Bacteria(100);Proteobacteria(100);Alphaproteobacteria(100);Rhodospirillales(100);Magnetospiraceae(100);uncultured(100);
Otu02108	5	Bacteria(100);Proteobacteria(100);Proteobacteria_unclassified(100);Proteobacteria_unclassified(100);Proteobacteria_unclassified(100);Proteobacteria_unclassified(100);
Otu02109	6	Bacteria(100);Cyanobacteria(100);Oxyphotobacteria(100);Chloroplast(100);Chloroplast_fa(100);Chloroplast_ge(100);
Otu02110	2	Bacteria(100);Proteobacteria(100);Gammaproteobacteria(100);Gammaproteobacteria_unclassified(100);Gammaproteobacteria_unclassified(100);Gammaproteobacteria_unclassified(100);
Otu02111	3	Bacteria(100);Epsilonbacteraeota(100);Campylobacteria(100);Campylobacterales(100);Arcobacteraceae(100);Arcobacter(100);
Otu02112	11	Bacteria(100);Proteobacteria(100);Deltaproteobacteria(100);Myxococcales(64);bacteriap25(64);bacteriap25_ge(64);
Otu02113	7	Bacteria(100);Proteobacteria(100);Alphaproteobacteria(100);Puniceispirillales(100);Puniceispirillales_Incertae_Sedis(100);Constrictibacter(100);
Otu02114	12	Bacteria(100);Cyanobacteria(100);Oxyphotobacteria(100);Synechococcales(100);Cyanobiaceae(100);Cyanobiaceae_ge(100);
Otu02115	2	Bacteria(100);Proteobacteria(100);Gammaproteobacteria(100);HOC36(100);HOC36_fa(100);HOC36_ge(100);
Otu02117	9	Bacteria(100);Proteobacteria(100);Alphaproteobacteria(100);Rhodobacterales(100);Rhodobacteraceae(100);Rhodobacteraceae_unclassified(100);
Otu02118	7	Bacteria(100);Proteobacteria(100);Gammaproteobacteria(100);JTB23(100);JTB23_fa(100);JTB23_ge(100);
Otu02119	11	Bacteria(100);Gemmatimonadetes(100);BD2-11_terrestrial_group(100);BD2-11_terrestrial_group_or(100);BD2-11_terrestrial_group_fa(100);BD2-11_terrestrial_group_ge(100);
Otu02120	11	Bacteria(100);Proteobacteria(100);Deltaproteobacteria(100);Deltaproteobacteria_unclassified(91);Deltaproteobacteria_unclassified(91);Deltaproteobacteria_unclassified(91);
Otu02121	6	Bacteria(100);Proteobacteria(100);Gammaproteobacteria(100);pItb-vmat-80(100);pItb-vmat-80_fa(100);pItb-vmat-80_ge(100);
Otu02122	6	Bacteria(100);Proteobacteria(100);Deltaproteobacteria(100);Bdellovibrionales(100);Bacteriovoracaceae(100);Peredibacter(84);
Otu02123	9	Bacteria(100);Acidobacteria(100);Subgroup_6(100);Subgroup_6_or(100);Subgroup_6_fa(100);Subgroup_6_ge(100);
Otu02124	9	Bacteria(100);Proteobacteria(100);Alphaproteobacteria(100);Rhodospirillales(100);AEGEAN-169_marine_group(100);AEGEAN-169_marine_group_ge(100);
Otu02125	10	Bacteria(100);Chloroflexi(100);Anaerolineae(100);Caldilineales(100);Caldilineaceae(100);uncultured(100);
Otu02126	7	Bacteria(100);Proteobacteria(100);Alphaproteobacteria(100);Puniceispirillales(100);Puniceispirillales_Incertae_Sedis(100);Constrictibacter(100);
Otu02127	9	Bacteria(100);Proteobacteria(100);Alphaproteobacteria(100);SAR11_clade(100);Clade_I(100);Clade_Ia(89);
Otu02128	4	Bacteria(100);Chloroflexi(100);Dehalococcoidia(100);SAR202_clade(100);SAR202_clade_fa(100);SAR202_clade_ge(100);
Otu02129	3	Archaea(100);Nanoarchaeaeota(100);Woesearchaeia(100);Woesearchaeia_or(100);Woesearchaeia_fa(100);Woesearchaeia_ge(100);
Otu02130	6	Bacteria(100);Proteobacteria(100);Gammaproteobacteria(100);Gammaproteobacteria_unclassified(100);Gammaproteobacteria_unclassified(100);Gammaproteobacteria_unclassified(100);
Otu02131	7	Bacteria(100);Proteobacteria(100);Gammaproteobacteria(100);Cellvibrionales(100);Spongiibacteraceae(100);BD1-7_clade(100);
Otu02132	12	Bacteria(100);Nitrospinae(100);P9X2b3D02(100);P9X2b3D02_or(100);P9X2b3D02_fa(100);P9X2b3D02_ge(100);
Otu02133	13	Bacteria(100);Chloroflexi(100);Anaerolineae(100);Caldilineales(100);Caldilineaceae(100);uncultured(100);
Otu02134	13	Bacteria(100);Nitrospinae(100);P9X2b3D02(100);P9X2b3D02_or(100);P9X2b3D02_fa(100);P9X2b3D02_ge(100);
Otu02135	2	Bacteria(100);Proteobacteria(100);Gammaproteobacteria(100);B2M28(100);B2M28_fa(100);B2M28_ge(100);
Otu02136	6	Bacteria(100);Proteobacteria(100);Deltaproteobacteria(100);Oligoflexales(100);Oligoflexaceae(100);Pseudobacteriovorax(100);
Otu02137	5	Bacteria(100);Acidobacteria(100);Subgroup_9(100);Subgroup_9_or(100);Subgroup_9_fa(100);Subgroup_9_ge(100);
Otu02138	12	Bacteria(100);Cyanobacteria(100);Oxyphotobacteria(100);Synechococcales(100);Cyanobiaceae(100);Cyanobiaceae_ge(100);
Otu02139	11	Bacteria(100);Cyanobacteria(100);Oxyphotobacteria(100);Synechococcales(100);Cyanobiaceae(100);Cyanobiaceae_ge(100);
Otu02140	3	Bacteria(100);Proteobacteria(100);Alphaproteobacteria(100);Puniceispirillales(67);SAR116_clade(67);SAR116_clade_ge(67);
Otu02141	12	Bacteria(100);Gemmatimonadetes(100);BD2-11_terrestrial_group(100);BD2-11_terrestrial_group_or(100);BD2-11_terrestrial_group_fa(100);BD2-11_terrestrial_group_ge(100);
Otu02142	8	Bacteria(100);Bacteroidetes(100);Bacteroidia(100);Cytophagales(100);Cyclobacteriaceae(100);uncultured(100);
Otu02143	7	Bacteria(100);Proteobacteria(100);Alphaproteobacteria(100);Puniceispirillales(100);SAR116_clade(100);SAR116_clade_ge(100);
Otu02144	3	unknown(100);unknown_unclassified(100);unknown_unclassified(100);unknown_unclassified(100);unknown_unclassified(100);unknown_unclassified(100);
Otu02145	11	Bacteria(100);Proteobacteria(100);Gammaproteobacteria(100);UBA10353_marine_group(73);UBA10353_marine_group_fa(73);UBA10353_marine_group_ge(73);
Otu02146	4	Bacteria(100);Proteobacteria(100);Gammaproteobacteria(100);Gammaproteobacteria_unclassified(100);Gammaproteobacteria_unclassified(100);Gammaproteobacteria_unclassified(100);
Otu02147	11	Bacteria(100);Bacteroidetes(100);Rhodothermia(100);Rhodothermales(100);Rhodothermaceae(100);uncultured(100);
Otu02148	13	Bacteria(100);Cyanobacteria(100);Oxyphotobacteria(100);Synechococcales(100);Cyanobiaceae(100);Cyanobiaceae_ge(100);
Otu02149	8	Bacteria(100);Bacteroidetes(100);Bacteroidia(100);Flavobacteriales(100);Flavobacteriaceae(100);uncultured(88);
Otu02150	9	Bacteria(100);Chloroflexi(100);Dehalococcoidia(100);SAR202_clade(100);SAR202_clade_fa(100);SAR202_clade_ge(100);
Otu02151	8	Bacteria(100);Proteobacteria(100);Gammaproteobacteria(100);Arenicellales(100);Arenicellaceae(100);Arenicella(100);
Otu02152	4	Bacteria(100);Acidobacteria(100);Subgroup_6(100);Subgroup_6_or(100);Subgroup_6_fa(100);Subgroup_6_ge(100);
Otu02153	4	Bacteria(100);Proteobacteria(100);Deltaproteobacteria(100);Oligoflexales(100);Oligoflexaceae(100);uncultured(100);
Otu02154	12	Bacteria(100);Proteobacteria(100);Gammaproteobacteria(100);Steroidobacterales(100);Woeseiaceae(100);JTB255_marine_benthic_group(100);
Otu02155	2	Bacteria(100);Proteobacteria(100);Gammaproteobacteria(100);Cellvibrionales(100);Spongiibacteraceae(100);BD1-7_clade(100);
Otu02156	9	Bacteria(100);Cyanobacteria(100);Oxyphotobacteria(100);Synechococcales(100);Cyanobiaceae(100);Cyanobiaceae_ge(100);
Otu02157	4	Bacteria(100);Chloroflexi(100);Anaerolineae(100);SBR1031(100);A4b(100);A4b_ge(100);
Otu02158	10	Bacteria(100);Proteobacteria(100);Gammaproteobacteria(100);Nitrosococcales(100);Nitrosococcaceae(100);AqS1(100);
Otu02159	11	Bacteria(100);Chloroflexi(100);JG30-KF-CM66(100);JG30-KF-CM66_or(100);JG30-KF-CM66_fa(100);JG30-KF-CM66_ge(100);
Otu02160	6	Bacteria(100);Proteobacteria(100);Alphaproteobacteria(100);Rhodobacterales(100);Rhodobacteraceae(100);Rhodobacteraceae_unclassified(100);
Otu02161	13	Bacteria(100);Bacteria_unclassified(100);Bacteria_unclassified(100);Bacteria_unclassified(100);Bacteria_unclassified(100);Bacteria_unclassified(100);
Otu02162	4	Bacteria(100);Chloroflexi(100);TK17(100);TK17_or(100);TK17_fa(100);TK17_ge(100);
Otu02163	7	Bacteria(100);Gemmatimonadetes(100);BD2-11_terrestrial_group(100);BD2-11_terrestrial_group_or(100);BD2-11_terrestrial_group_fa(100);BD2-11_terrestrial_group_ge(100);
Otu02164	9	Bacteria(100);Cyanobacteria(100);Oxyphotobacteria(100);Chloroplast(100);Chloroplast_fa(100);Chloroplast_ge(100);
Otu02165	11	Bacteria(100);Proteobacteria(100);Gammaproteobacteria(100);Nitrosococcales(100);Nitrosococcaceae(100);AqS1(91);
[truncated: 9,043 more rows]
