# Supplementary material for: The Relationship Between Microbiomes and Selective Regimes in the Sponge Genus Ircinia
Source: Front Microbiol. 2021 Mar 11;12:607289. doi: 10.3389/fmicb.2021.607289 (PMC7990798; doi:10.3389/fmicb.2021.607289)
Supplement: Supplementary file 7 [file Data_Sheet_3.CSV]

	species	location
BelizeBlueGround1	water	Belize
BelizeBlueGround2	water	Belize
BelizeMangroveBlueGround	water	Belize
BelizeTwinCays2	water	Belize
P16x32	Ircinia_sp._Massive_A_Pink	Panama
PanamaISMangrove20	water	Panama
PanamaISMangrove8	water	Panama
PanamaISMangrove9	water	Panama
PanamaPCR1	water	Panama
PanamaPCR10	water	Panama
PanamaPCR2	water	Panama
PanamaPCR3	water	Panama
PanamaPCR4	water	Panama
PanamaPCR5	water	Panama
PanamaPCR6	water	Panama
PanamaPCR7	water	Panama
PanamaPCR8	water	Panama
PanamaPCR9	water	Panama
PanamaSPR11	water	Panama
PanamaSPR12	water	Panama
PanamaSPR13	water	Panama
PanamaSPR14	water	Panama
PanamaSPR15	water	Panama
jk18x10	Ircinia_sp._ramose	Florida
jk18x11	Ircinia_campana	Florida
jk18x13	Ircinia_campana	Florida
jk18x14	Ircinia_sp._ramose	Florida
jk18x17	Ircinia_sp._1	Belize
jk18x18	Ircinia_sp._1	Belize
jk18x19	Ircinia_sp._1	Belize
jk18x1BZ	Ircinia_felix	Belize
jk18x20	Ircinia_sp._1	Belize
jk18x21	Ircinia_sp._2	Belize
jk18x22	Ircinia_sp._2	Belize
jk18x23	Ircinia_sp._2	Belize
jk18x24	Ircinia_sp._2	Belize
jk18x25	Ircinia_sp._2	Belize
jk18x26	Ircinia_sp._2	Belize
jk18x27	Ircinia_sp._1	Belize
jk18x28	Ircinia_sp._1	Belize
jk18x29	Ircinia_sp._1	Belize
jk18x2BZ	Ircinia_felix	Belize
jk18x30	Ircinia_sp._1	Belize
jk18x31	Ircinia_sp._1	Belize
jk18x32	Ircinia_sp._1	Belize
jk18x34	Ircinia_sp._1	Belize
jk18x35	Ircinia_sp._1	Belize
jk18x36	Ircinia_sp._1	Belize
jk18x38	Ircinia_strobilina	Belize
jk18x3BZ	Ircinia_felix	Belize
jk18x40	Ircinia_strobilina	Belize
jk18x41	Ircinia_strobilina	Belize
jk18x42_43	Ircinia_strobilina	Belize
jk18x44	Ircinia_strobilina	Belize
jk18x4BZ	Ircinia_felix	Belize
jk18x4	Ircinia_campana	Florida
jk18x5	Ircinia_campana	Florida
jk18x6	Ircinia_sp._ramose	Florida
jk18x7	Ircinia_sp._ramose	Florida
jk18x8	Ircinia_campana	Florida
jk18x9	Ircinia_sp._ramose	Florida
jk18xA	Ircinia_felix	Belize
jk18xB	Ircinia_felix	Belize
jk18xC	Ircinia_strobilina	Belize
jk18xD	Ircinia_felix	Belize
jk18xE	Ircinia_strobilina	Belize
jk18xF	Ircinia_felix	Belize
jk18xG	Ircinia_felix	Belize
jk18xI	Ircinia_felix	Belize
jk18xJ	Ircinia_strobilina	Belize
p16x31	Ircinia_sp._Massive_A_Pink	Panama
p16x33	Ircinia_sp._Massive_A_Pink	Panama
p16x34	Ircinia_sp._Massive_A_Pink	Panama
p16x35	Ircinia_strobilina	Panama
p16x36	Ircinia_campana	Panama
p16x40	Ircinia_strobilina	Panama
p16x41	Ircinia_sp._encrusting	Panama
p16x42	Ircinia_sp._encrusting	Panama
p16x43	Ircinia_sp._encrusting	Panama
p16x44	Ircinia_sp._encrusting	Panama
p16x45	Ircinia_campana	Panama
p16x46	Ircinia_strobilina	Panama
p16x47	Ircinia_campana	Panama
p16x48	Ircinia_campana	Panama
p16x52	Ircinia_sp._encrusting	Panama
p16x56	Ircinia_sp._Massive_B	Panama
p16x57	Ircinia_sp._Massive_A_Green	Panama
p16x58	Ircinia_sp._Massive_B	Panama
p16x59	Ircinia_sp._Massive_A_Green	Panama
p16x60	Ircinia_sp._Massive_A_Green	Panama
p16x61	Ircinia_sp._Massive_B	Panama
p16x62	Ircinia_sp._Massive_A_Green	Panama
p16x63	Ircinia_sp._Massive_B	Panama
p16x64	Ircinia_strobilina	Panama
p16x65	Ircinia_sp._Massive_B	Panama
p16x66	Ircinia_strobilina	Panama
p16x67	Ircinia_campana	Panama
p16x68	Ircinia_strobilina	Panama
